# Supplementary material for: Cross-species genetic screens identify transglutaminase 5 as a regulator of polyglutamine-expanded ataxin-1
Source: J Clin Invest. 2022 May 2;132(9):e156616. doi: 10.1172/JCI156616 (PMC9057624; doi:10.1172/JCI156616)
Supplement: Supplemental table 1 [file jci-132-156616-s054.xlsx]

## Sheet: Table legend
Supplemental Table 1. List of the cell screen hits in each library. The genes that meet hit ratio ≥ 0.2, dir score ≥ 0.7, conflict ≤ 0.2 are listed in descending order of %upreg Enrich. The definition of each column heading is described below.
Column headings	Definition
No	Gene number in each library
gene	Gene name. Bold red genes: top cell screen hits; Yellow highlights: fly hits. Both bold red and yellow highlighted genes are selected for validation.
DD	The number of the shRNAs depleted in Low and depleted in High.
DN	The number of the shRNAs depleted in Low and not changed in High.
DE	The number of the shRNAs depleted in Low and enriched in High.
ND	The number of the shRNAs not changed in Low and depleted in High.
NN	The number of the shRNAs not changed in Low and not changed in High.
NE	The number of the shRNAs not changed in Low and enriched in High.
ED	The number of the shRNAs enriched in Low and depleted in High.
EN	The number of the shRNAs enriched in Low and not changed in High.
EE	The number of the shRNAs enriched in Low and enriched in High.
tot	The total number of the shRNAs detected. = DD+DN+DE+ND+NN+NE+ED+EN+EE
up.reg	The number of the shRNAs that call their target gene a positive regulator of ATXN1. = ND+ED+EN
dn.reg	The number of the shRNAs that call their target gene a negative regulator of ATXN1. = DN+DE+NE
hit.ratio	The proportion of shRNAs that call their target gene a positive or negative regulator of ATXN1. = (up.reg+dn.reg)/tot
dir.score	The inter-shRNA consistency in enrichment vs depletion. = max(up.reg, dn.reg)/(up.reg+dn.reg)
conflict	The presence of enrichment or a depletion in both the low and high populations. = (DD+EE)/tot
Suppressor	Gene that has larger up.reg than dn.reg
Enhancer	Gene that has larger dn.reg than up.reg
%upreg Enrich	The proportion of shRNAs in ED or EN. = (ED+EN)/tot

## Sheet: Chromatin
No	gene	DD	DN	DE	ND	NN	NE	ED	EN	EE	tot	up.reg	dn.reg	hit.ratio	dir.score	conflict	Suppressor	Enhancer	%upreg Enrich
18	BAZ2B	1	0	0	2	3	1	0	3	0	10	5	1	0.6	0.833333	0.1	S		0.3
301	ZNF85	0	0	0	1	6	0	0	3	0	10	4	0	0.4	1	0	S		0.3
594	ALG13	2	1	0	1	3	0	1	2	0	10	4	1	0.5	0.8	0.2	S		0.3
103	JHDM1D	0	1	0	0	6	0	0	3	0	10	3	1	0.4	0.75	0	S		0.3
492	RAD54B	0	1	0	0	6	0	0	3	0	10	3	1	0.4	0.75	0	S		0.3
607	EHMT1	1	0	0	1	4	0	0	2	0	8	3	0	0.375	1	0.125	S		0.25
135	MLL3	0	0	0	2	6	0	1	1	0	10	4	0	0.4	1	0	S		0.2
561	TCF20	1	0	0	2	5	0	0	2	0	10	4	0	0.4	1	0.1	S		0.2
282	TRIM27	0	1	0	2	5	0	0	2	0	10	4	1	0.5	0.8	0	S		0.2
577	UBE2A	0	1	0	2	5	0	0	2	0	10	4	1	0.5	0.8	0	S		0.2
445	NR2F2	0	1	0	2	3	0	0	2	2	10	4	1	0.5	0.8	0.2	S		0.2
37	CDC73	0	0	0	1	7	0	0	2	0	10	3	0	0.3	1	0	S		0.2
222	SETD1A	0	1	0	1	6	0	0	2	0	10	3	1	0.4	0.75	0	S		0.2
295	YY1	0	1	0	1	6	0	0	2	0	10	3	1	0.4	0.75	0	S		0.2
382	HMGN3	0	1	0	1	6	0	0	2	0	10	3	1	0.4	0.75	0	S		0.2
242	SMCHD1	1	0	0	0	7	0	0	2	0	10	2	0	0.2	1	0.1	S		0.2
247	SMYD5	0	1	0	2	5	0	0	1	0	9	3	1	0.444444	0.75	0	S		0.111111
574	TRIM24	1	0	0	1	6	0	1	0	0	9	2	0	0.222222	1	0.111111	S		0.111111
603	TAF9	0	6	0	0	11	0	0	2	0	19	2	6	0.421053	0.75	0		E	0.105263
106	JUN	1	0	0	4	3	1	1	0	0	10	5	1	0.6	0.833333	0.1	S		0.1
9	ASXL3	0	0	0	3	6	0	0	1	0	10	4	0	0.4	1	0	S		0.1
410	MECOM	0	0	0	3	5	1	0	1	0	10	4	1	0.5	0.8	0	S		0.1
451	NR6A1	0	1	0	3	5	0	0	1	0	10	4	1	0.5	0.8	0	S		0.1
454	PCGF6	0	1	0	3	5	0	0	1	0	10	4	1	0.5	0.8	0	S		0.1
498	RBCK1	0	1	0	3	5	0	0	1	0	10	4	1	0.5	0.8	0	S		0.1
459	PHF12	2	0	0	2	5	0	0	1	0	10	3	0	0.3	1	0.2	S		0.1
228	SETMAR	0	0	0	2	6	1	0	1	0	10	3	1	0.4	0.75	0	S		0.1
241	SMC3	0	1	0	2	6	0	0	1	0	10	3	1	0.4	0.75	0	S		0.1
465	PHF21B	1	1	0	2	5	0	1	0	0	10	3	1	0.4	0.75	0.1	S		0.1
181	PHF5A	0	0	0	1	8	0	0	1	0	10	2	0	0.2	1	0	S		0.1
213	RSF1	0	0	0	1	8	0	0	1	0	10	2	0	0.2	1	0	S		0.1
393	KAT5	0	0	0	1	8	0	0	1	0	10	2	0	0.2	1	0	S		0.1
17	BAZ2A	1	0	0	1	7	0	0	1	0	10	2	0	0.2	1	0.1	S		0.1
305	AKAP1	1	0	0	1	7	0	1	0	0	10	2	0	0.2	1	0.1	S		0.1
362	EHMT2	1	0	0	1	7	0	0	1	0	10	2	0	0.2	1	0.1	S		0.1
460	PHF16	0	4	0	1	3	1	0	1	0	10	2	5	0.7	0.714286	0		E	0.1
87	HDAC4	0	5	0	0	3	1	0	1	0	10	1	6	0.7	0.857143	0		E	0.1
414	MIB2	1	4	1	0	2	1	0	1	0	10	1	6	0.7	0.857143	0.1		E	0.1
152	NAT8L	1	4	0	0	2	1	0	1	1	10	1	5	0.6	0.833333	0.2		E	0.1
351	DICER1	0	2	0	0	5	2	0	1	0	10	1	4	0.5	0.8	0		E	0.1
515	SATB2	0	4	0	0	5	0	0	1	0	10	1	4	0.5	0.8	0		E	0.1
583	USF2	0	4	0	0	5	0	0	1	0	10	1	4	0.5	0.8	0		E	0.1
553	SUV420H1	2	4	0	0	3	0	0	1	0	10	1	4	0.5	0.8	0.2		E	0.1
6	ASF1B	0	3	0	0	6	0	0	1	0	10	1	3	0.4	0.75	0		E	0.1
153	NAT9	0	0	0	0	6	3	0	1	0	10	1	3	0.4	0.75	0		E	0.1
480	PRDM1	0	3	0	0	6	0	0	1	0	10	1	3	0.4	0.75	0		E	0.1
112	KDM3B	1	2	0	0	5	1	0	1	0	10	1	3	0.4	0.75	0.1		E	0.1
204	RCOR2	1	3	0	0	5	0	0	1	0	10	1	3	0.4	0.75	0.1		E	0.1
274	TET1	0	0	0	0	5	3	0	1	1	10	1	3	0.4	0.75	0.1		E	0.1
506	RNF14	1	3	0	0	5	0	0	1	0	10	1	3	0.4	0.75	0.1		E	0.1
58	DEAF1	0	7	0	2	10	0	0	1	0	20	3	7	0.5	0.7	0		E	0.05
250	SRCAP	1	3	0	0	15	0	0	1	0	20	1	3	0.2	0.75	0.05		E	0.05
510	RORA	1	1	0	6	21	0	0	1	0	30	7	1	0.266667	0.875	0.0333333	S		0.0333333
532	SLC38A1	2	6	0	0	19	2	1	0	0	30	1	8	0.3	0.888889	0.0666667		E	0.0333333
79	GLYR1	0	0	0	4	6	0	0	0	0	10	4	0	0.4	1	0	S		0
251	STAT5B	0	0	0	4	6	0	0	0	0	10	4	0	0.4	1	0	S		0
51	CHMP4B	0	0	0	3	7	0	0	0	0	10	3	0	0.3	1	0	S		0
483	PRDM8	0	0	0	3	7	0	0	0	0	10	3	0	0.3	1	0	S		0
358	DNMT3L	1	0	0	3	6	0	0	0	0	10	3	0	0.3	1	0.1	S		0
449	NR4A3	1	0	0	3	6	0	0	0	0	10	3	0	0.3	1	0.1	S		0
3	ALKBH3	0	1	0	3	6	0	0	0	0	10	3	1	0.4	0.75	0	S		0
176	PHF15	0	1	0	3	6	0	0	0	0	10	3	1	0.4	0.75	0	S		0
230	SIAH2	2	1	0	3	4	0	0	0	0	10	3	1	0.4	0.75	0.2	S		0
26	C20orf20	0	0	0	2	8	0	0	0	0	10	2	0	0.2	1	0	S		0
291	UHRF2	0	0	0	2	8	0	0	0	0	10	2	0	0.2	1	0	S		0
323	BRD2	0	0	0	2	8	0	0	0	0	10	2	0	0.2	1	0	S		0
544	SMN1	0	0	0	2	8	0	0	0	0	10	2	0	0.2	1	0	S		0
545	SMN2	0	0	0	2	8	0	0	0	0	10	2	0	0.2	1	0	S		0
560	TCF19	0	0	0	2	8	0	0	0	0	10	2	0	0.2	1	0	S		0
127	MBD6	1	0	0	2	7	0	0	0	0	10	2	0	0.2	1	0.1	S		0
604	BARD1	1	0	0	2	6	0	0	0	0	9	2	0	0.222222	1	0.111111	S		0
90	HDGFRP3	2	0	0	2	6	0	0	0	0	10	2	0	0.2	1	0.2	S		0
104	JMJD7	2	0	0	2	6	0	0	0	0	10	2	0	0.2	1	0.2	S		0
485	PRMT2	2	0	0	2	6	0	0	0	0	10	2	0	0.2	1	0.2	S		0
201	RAI1	1	5	0	2	10	2	0	0	0	20	2	7	0.45	0.777778	0.05		E	0
379	HDGFRP2	1	4	0	2	1	2	0	0	0	10	2	6	0.8	0.75	0.1		E	0
367	EZH2	0	4	0	2	13	1	0	0	0	20	2	5	0.35	0.714286	0		E	0
276	TLX2	0	7	0	1	2	0	0	0	0	10	1	7	0.8	0.875	0		E	0
278	TRAF7	1	5	0	1	2	1	0	0	0	10	1	6	0.7	0.857143	0.1		E	0
422	MTF2	0	3	0	1	4	2	0	0	0	10	1	5	0.6	0.833333	0		E	0
482	PRDM7	0	4	0	1	4	1	0	0	0	10	1	5	0.6	0.833333	0		E	0
154	NCOA2	2	4	0	1	12	1	0	0	0	20	1	5	0.3	0.833333	0.1		E	0
80	GMEB2	2	4	0	1	2	1	0	0	0	10	1	5	0.6	0.833333	0.2		E	0
43	CHAF1A	0	3	0	1	5	1	0	0	0	10	1	4	0.5	0.8	0		E	0
56	CRAMP1L	0	4	0	1	5	0	0	0	0	10	1	4	0.5	0.8	0		E	0
109	KAT6B	0	3	0	1	5	1	0	0	0	10	1	4	0.5	0.8	0		E	0
140	MSH6	0	4	0	1	5	0	0	0	0	10	1	4	0.5	0.8	0		E	0
273	TERF2	0	2	0	1	5	2	0	0	0	10	1	4	0.5	0.8	0		E	0
318	AURKC	0	4	0	1	5	0	0	0	0	10	1	4	0.5	0.8	0		E	0
324	BRD4	0	3	0	1	5	1	0	0	0	10	1	4	0.5	0.8	0		E	0
357	DNMT3B	0	4	0	1	5	0	0	0	0	10	1	4	0.5	0.8	0		E	0
375	HDAC5	0	2	1	1	5	1	0	0	0	10	1	4	0.5	0.8	0		E	0
471	PIWIL2	0	2	0	1	5	2	0	0	0	10	1	4	0.5	0.8	0		E	0
557	TAF15	0	1	0	1	5	3	0	0	0	10	1	4	0.5	0.8	0		E	0
567	TERF1	0	1	2	1	5	1	0	0	0	10	1	4	0.5	0.8	0		E	0
44	CHAF1B	2	1	0	1	13	3	0	0	0	20	1	4	0.25	0.8	0.1		E	0
195	PRMT6	1	4	0	1	4	0	0	0	0	10	1	4	0.5	0.8	0.1		E	0
551	SUPT5H	1	4	0	1	4	0	0	0	0	10	1	4	0.5	0.8	0.1		E	0
302	AANAT	2	4	0	1	3	0	0	0	0	10	1	4	0.5	0.8	0.2		E	0
29	CBL	0	2	0	1	6	1	0	0	0	10	1	3	0.4	0.75	0		E	0
55	COPS5	0	1	0	1	6	2	0	0	0	10	1	3	0.4	0.75	0		E	0
83	HAT1	0	1	1	1	6	1	0	0	0	10	1	3	0.4	0.75	0		E	0
130	MIER2	0	3	0	1	6	0	0	0	0	10	1	3	0.4	0.75	0		E	0
132	MIS18BP1	0	3	0	1	6	0	0	0	0	10	1	3	0.4	0.75	0		E	0
221	SENP3	0	3	0	1	6	0	0	0	0	10	1	3	0.4	0.75	0		E	0
280	TRERF1	0	3	0	1	6	0	0	0	0	10	1	3	0.4	0.75	0		E	0
332	CBX1	0	1	0	1	6	2	0	0	0	10	1	3	0.4	0.75	0		E	0
333	CBX3	0	2	0	1	6	1	0	0	0	10	1	3	0.4	0.75	0		E	0
336	CDY1B	0	2	0	1	6	1	0	0	0	10	1	3	0.4	0.75	0		E	0
337	CDY1	0	2	0	1	6	1	0	0	0	10	1	3	0.4	0.75	0		E	0
468	PHF8	0	2	0	1	6	1	0	0	0	10	1	3	0.4	0.75	0		E	0
493	RAD54L	0	2	0	1	6	1	0	0	0	10	1	3	0.4	0.75	0		E	0
514	SATB1	0	2	0	1	6	1	0	0	0	10	1	3	0.4	0.75	0		E	0
534	SMARCA2	0	1	0	1	6	2	0	0	0	10	1	3	0.4	0.75	0		E	0
538	SMARCB1	0	3	0	1	6	0	0	0	0	10	1	3	0.4	0.75	0		E	0
452	NSD1	0	3	0	1	5	0	0	0	0	9	1	3	0.444444	0.75	0		E	0
478	PRDM15	0	3	0	1	5	0	0	0	0	9	1	3	0.444444	0.75	0		E	0
131	MIER3	1	2	1	1	5	0	0	0	0	10	1	3	0.4	0.75	0.1		E	0
306	ALKBH2	1	2	0	1	5	1	0	0	0	10	1	3	0.4	0.75	0.1		E	0
356	DNMT3A	1	2	0	1	5	1	0	0	0	10	1	3	0.4	0.75	0.1		E	0
359	DPF1	1	3	0	1	5	0	0	0	0	10	1	3	0.4	0.75	0.1		E	0
404	L3MBTL1	1	3	0	1	5	0	0	0	0	10	1	3	0.4	0.75	0.1		E	0
434	NFATC4	1	3	0	1	5	0	0	0	0	10	1	3	0.4	0.75	0.1		E	0
439	NR1H3	1	3	0	1	5	0	0	0	0	10	1	3	0.4	0.75	0.1		E	0
504	RELA	1	3	0	1	5	0	0	0	0	10	1	3	0.4	0.75	0.1		E	0
559	TAF5L	1	1	0	1	5	2	0	0	0	10	1	3	0.4	0.75	0.1		E	0
163	NR2F6	1	3	0	1	4	0	0	0	0	9	1	3	0.444444	0.75	0.111111		E	0
73	FBXL19	2	3	0	1	4	0	0	0	0	10	1	3	0.4	0.75	0.2		E	0
121	L3MBTL2	2	3	0	1	4	0	0	0	0	10	1	3	0.4	0.75	0.2		E	0
179	PHF2	2	3	0	1	4	0	0	0	0	10	1	3	0.4	0.75	0.2		E	0
5	ASF1A	0	2	0	0	8	0	0	0	0	10	0	2	0.2	1	0		E	0
7	ASH1L	0	1	0	0	8	1	0	0	0	10	0	2	0.2	1	0		E	0
8	ASXL2	0	2	0	0	6	2	0	0	0	10	0	4	0.4	1	0		E	0
12	ATF7IP	0	1	0	0	8	1	0	0	0	10	0	2	0.2	1	0		E	0
13	AURKB	0	3	0	0	6	1	0	0	0	10	0	4	0.4	1	0		E	0
16	BAZ1B	0	1	0	0	8	1	0	0	0	10	0	2	0.2	1	0		E	0
24	BRWD3	0	2	1	0	7	0	0	0	0	10	0	3	0.3	1	0		E	0
28	CARM1	0	1	0	0	6	3	0	0	0	10	0	4	0.4	1	0		E	0
35	CCNE1	0	1	0	0	8	1	0	0	0	10	0	2	0.2	1	0		E	0
39	CDY2A	0	3	0	0	6	1	0	0	0	10	0	4	0.4	1	0		E	0
40	CDY2B	0	3	0	0	6	1	0	0	0	10	0	4	0.4	1	0		E	0
49	CHD9	0	3	0	0	7	0	0	0	0	10	0	3	0.3	1	0		E	0
76	FXR2	0	1	0	0	8	1	0	0	0	10	0	2	0.2	1	0		E	0
77	G2E3	0	3	0	0	6	1	0	0	0	10	0	4	0.4	1	0		E	0
82	GTF3C4	0	3	0	0	7	0	0	0	0	10	0	3	0.3	1	0		E	0
95	HMG20B	0	4	0	0	6	0	0	0	0	10	0	4	0.4	1	0		E	0
122	L3MBTL4	0	2	0	0	8	0	0	0	0	10	0	2	0.2	1	0		E	0
124	MBD3	0	3	2	0	5	0	0	0	0	10	0	5	0.5	1	0		E	0
128	MBTD1	0	3	0	0	6	1	0	0	0	10	0	4	0.4	1	0		E	0
136	MLLT1	0	5	0	0	5	0	0	0	0	10	0	5	0.5	1	0		E	0
143	MTA3	0	1	0	0	8	1	0	0	0	10	0	2	0.2	1	0		E	0
159	NR1H2	0	3	0	0	7	0	0	0	0	10	0	3	0.3	1	0		E	0
175	PHF14	0	1	0	0	8	1	0	0	0	10	0	2	0.2	1	0		E	0
178	PHF23	0	2	0	0	8	0	0	0	0	10	0	2	0.2	1	0		E	0
185	PIWIL4	0	1	0	0	8	1	0	0	0	10	0	2	0.2	1	0		E	0
186	PPARGC1A	0	2	0	0	8	0	0	0	0	10	0	2	0.2	1	0		E	0
198	PYGO1	0	2	0	0	8	0	0	0	0	10	0	2	0.2	1	0		E	0
217	RXRB	0	2	0	0	7	1	0	0	0	10	0	3	0.3	1	0		E	0
219	SAP18	0	6	0	0	4	0	0	0	0	10	0	6	0.6	1	0		E	0
227	SETD8	0	1	0	0	8	1	0	0	0	10	0	2	0.2	1	0		E	0
244	SMYD1	0	4	0	0	5	1	0	0	0	10	0	5	0.5	1	0		E	0
248	SND1	0	2	0	0	8	0	0	0	0	10	0	2	0.2	1	0		E	0
261	TADA2B	0	2	0	0	7	1	0	0	0	10	0	3	0.3	1	0		E	0
263	TAF1L	0	1	0	0	8	1	0	0	0	10	0	2	0.2	1	0		E	0
267	TAF8	0	1	0	0	7	2	0	0	0	10	0	3	0.3	1	0		E	0
270	TDRD1	0	2	0	0	8	0	0	0	0	10	0	2	0.2	1	0		E	0
290	UBR7	0	2	0	0	8	0	0	0	0	10	0	2	0.2	1	0		E	0
303	AES	0	5	1	0	4	0	0	0	0	10	0	6	0.6	1	0		E	0
308	ARID1A	0	2	1	0	7	0	0	0	0	10	0	3	0.3	1	0		E	0
313	ASH2L	0	1	0	0	8	1	0	0	0	10	0	2	0.2	1	0		E	0
321	BPTF	0	1	0	0	8	1	0	0	0	10	0	2	0.2	1	0		E	0
346	CREB1	0	1	0	0	8	1	0	0	0	10	0	2	0.2	1	0		E	0
355	DNMT1	0	2	0	0	8	0	0	0	0	10	0	2	0.2	1	0		E	0
371	GFI1B	0	4	1	0	4	1	0	0	0	10	0	6	0.6	1	0		E	0
383	HNF4A	0	2	0	0	6	2	0	0	0	10	0	4	0.4	1	0		E	0
391	JMJD4	0	2	0	0	8	0	0	0	0	10	0	2	0.2	1	0		E	0
405	L3MBTL3	0	0	0	0	8	2	0	0	0	10	0	2	0.2	1	0		E	0
406	LBR	0	1	1	0	8	0	0	0	0	10	0	2	0.2	1	0		E	0
413	MGEA5	0	2	0	0	8	0	0	0	0	10	0	2	0.2	1	0		E	0
424	NAP1L1	0	0	0	0	8	2	0	0	0	10	0	2	0.2	1	0		E	0
428	NCOA4	0	2	1	0	6	1	0	0	0	10	0	4	0.4	1	0		E	0
431	NFAT5	0	2	0	0	7	1	0	0	0	10	0	3	0.3	1	0		E	0
433	NFATC3	0	2	0	0	7	1	0	0	0	10	0	3	0.3	1	0		E	0
442	NR1I3	0	4	0	0	5	1	0	0	0	10	0	5	0.5	1	0		E	0
461	PHF17	0	3	0	0	6	1	0	0	0	10	0	4	0.4	1	0		E	0
516	SCMH1	0	2	0	0	8	0	0	0	0	10	0	2	0.2	1	0		E	0
517	SET	0	0	0	0	7	3	0	0	0	10	0	3	0.3	1	0		E	0
536	SMARCAD1	0	2	0	0	8	0	0	0	0	10	0	2	0.2	1	0		E	0
542	SMC2	0	3	0	0	7	0	0	0	0	10	0	3	0.3	1	0		E	0
543	SMC4	0	2	0	0	8	0	0	0	0	10	0	2	0.2	1	0		E	0
546	SMYD3	0	2	1	0	7	0	0	0	0	10	0	3	0.3	1	0		E	0
549	STK31	0	3	0	0	7	0	0	0	0	10	0	3	0.3	1	0		E	0
571	TP53BP1	0	3	1	0	6	0	0	0	0	10	0	4	0.4	1	0		E	0
572	TP53	0	1	0	0	8	1	0	0	0	10	0	2	0.2	1	0		E	0
580	UBE2K	0	0	0	0	8	2	0	0	0	10	0	2	0.2	1	0		E	0
581	UBE2V1	0	1	0	0	7	2	0	0	0	10	0	3	0.3	1	0		E	0
595	ASXL1	0	3	0	0	7	0	0	0	0	10	0	3	0.3	1	0		E	0
116	KDM5A	0	3	0	0	5	1	0	0	0	9	0	4	0.444444	1	0		E	0
196	PRMT8	0	4	0	0	5	0	0	0	0	9	0	4	0.444444	1	0		E	0
265	TAF5	0	2	0	0	7	0	0	0	0	9	0	2	0.222222	1	0		E	0
412	MEN1	0	3	0	0	6	0	0	0	0	9	0	3	0.333333	1	0		E	0
533	SMARCA1	0	1	0	0	6	2	0	0	0	9	0	3	0.333333	1	0		E	0
597	HDAC8	0	2	0	0	7	0	0	0	0	9	0	2	0.222222	1	0		E	0
15	BAHD1	1	3	0	0	6	0	0	0	0	10	0	3	0.3	1	0.1		E	0
21	BRD1	1	3	0	0	6	0	0	0	0	10	0	3	0.3	1	0.1		E	0
27	CALR	1	2	0	0	7	0	0	0	0	10	0	2	0.2	1	0.1		E	0
30	CBX4	1	2	0	0	7	0	0	0	0	10	0	2	0.2	1	0.1		E	0
34	CCDC101	1	0	1	0	7	1	0	0	0	10	0	2	0.2	1	0.1		E	0
41	CDYL2	1	3	0	0	6	0	0	0	0	10	0	3	0.3	1	0.1		E	0
45	CHD1L	1	5	0	0	4	0	0	0	0	10	0	5	0.5	1	0.1		E	0
50	CHMP1B	1	1	0	0	7	1	0	0	0	10	0	2	0.2	1	0.1		E	0
60	DOT1L	1	1	0	0	7	1	0	0	0	10	0	2	0.2	1	0.1		E	0
61	DPF2	1	3	0	0	6	0	0	0	0	10	0	3	0.3	1	0.1		E	0
78	GATAD2A	1	3	0	0	5	1	0	0	0	10	0	4	0.4	1	0.1		E	0
101	INO80	1	2	0	0	7	0	0	0	0	10	0	2	0.2	1	0.1		E	0
111	KDM2A	1	3	1	0	5	0	0	0	0	10	0	4	0.4	1	0.1		E	0
138	MLLT6	0	3	0	0	6	0	0	0	1	10	0	3	0.3	1	0.1		E	0
148	NAP1L5	1	5	0	0	4	0	0	0	0	10	0	5	0.5	1	0.1		E	0
184	PIAS1	1	2	0	0	6	1	0	0	0	10	0	3	0.3	1	0.1		E	0
187	PRDM11	1	5	0	0	4	0	0	0	0	10	0	5	0.5	1	0.1		E	0
192	PRDM5	0	3	0	0	6	0	0	0	1	10	0	3	0.3	1	0.1		E	0
218	RXRG	1	3	0	0	4	2	0	0	0	10	0	5	0.5	1	0.1		E	0
238	SMARCE1	1	3	0	0	6	0	0	0	0	10	0	3	0.3	1	0.1		E	0
372	GMEB1	0	2	0	0	5	2	0	0	1	10	0	4	0.4	1	0.1		E	0
399	KDM2B	1	0	2	0	7	0	0	0	0	10	0	2	0.2	1	0.1		E	0
421	MTA1	1	4	0	0	5	0	0	0	0	10	0	4	0.4	1	0.1		E	0
425	NAT10	1	2	0	0	6	1	0	0	0	10	0	3	0.3	1	0.1		E	0
432	NFATC1	1	6	0	0	3	0	0	0	0	10	0	6	0.6	1	0.1		E	0
435	NFKB1	1	2	0	0	7	0	0	0	0	10	0	2	0.2	1	0.1		E	0
472	PML	1	5	0	0	3	1	0	0	0	10	0	6	0.6	1	0.1		E	0
477	PRDM10	1	4	0	0	5	0	0	0	0	10	0	4	0.4	1	0.1		E	0
512	RPH3A	1	3	0	0	5	1	0	0	0	10	0	4	0.4	1	0.1		E	0
513	RPS6KA5	1	1	0	0	6	2	0	0	0	10	0	3	0.3	1	0.1		E	0
528	SIRT2	1	1	1	0	6	1	0	0	0	10	0	3	0.3	1	0.1		E	0
563	TDRD3	1	2	0	0	7	0	0	0	0	10	0	2	0.2	1	0.1		E	0
566	TDRKH	1	4	0	0	5	0	0	0	0	10	0	4	0.4	1	0.1		E	0
587	WHSC1	1	1	0	0	7	1	0	0	0	10	0	2	0.2	1	0.1		E	0
610	INGX	1	1	0	0	7	1	0	0	0	10	0	2	0.2	1	0.1		E	0
88	HDAC6	0	1	1	0	6	0	0	0	1	9	0	2	0.222222	1	0.111111		E	0
365	ESR2	1	3	0	0	5	0	0	0	0	9	0	3	0.333333	1	0.111111		E	0
608	RERE	1	2	0	0	6	0	0	0	0	9	0	2	0.222222	1	0.111111		E	0
345	CPA4	3	3	0	0	12	2	0	0	0	20	0	5	0.25	1	0.15		E	0
14	BAHCC1	2	2	0	0	6	0	0	0	0	10	0	2	0.2	1	0.2		E	0
46	CHD4	2	3	0	0	5	0	0	0	0	10	0	3	0.3	1	0.2		E	0
160	NR2C2	2	3	0	0	5	0	0	0	0	10	0	3	0.3	1	0.2		E	0
162	NR2F1	2	2	0	0	6	0	0	0	0	10	0	2	0.2	1	0.2		E	0
188	PRDM12	2	2	0	0	6	0	0	0	0	10	0	2	0.2	1	0.2		E	0
214	RUVBL1	2	2	0	0	3	3	0	0	0	10	0	5	0.5	1	0.2		E	0
275	TET3	2	2	0	0	6	0	0	0	0	10	0	2	0.2	1	0.2		E	0
296	ZAR1	1	1	0	0	6	1	0	0	1	10	0	2	0.2	1	0.2		E	0
373	HDAC10	2	3	0	0	5	0	0	0	0	10	0	3	0.3	1	0.2		E	0
456	PHC2	2	2	0	0	6	0	0	0	0	10	0	2	0.2	1	0.2		E	0
488	PRMT7	2	1	0	0	6	1	0	0	0	10	0	2	0.2	1	0.2		E	0
596	CBX2	1	2	0	0	6	0	0	0	1	10	0	2	0.2	1	0.2		E	0
600	PHF19	2	2	0	0	6	0	0	0	0	10	0	2	0.2	1	0.2		E	0

## Sheet: Enzyme
No	gene	DD	DN	DE	ND	NN	NE	ED	EN	EE	tot	up.reg	dn.reg	hit.ratio	dir.score	conflict	Suppressor	Enhancer	%upreg Enrich
76	ADPRHL2	0	0	0	2	4	0	1	3	0	10	6	0	0.6	1	0	S		0.4
2614	CYP4A11	1	0	0	1	3	0	0	3	0	8	4	0	0.5	1	0.125	S		0.375
1235	PRSS1	0	1	0	1	4	0	0	3	0	9	4	1	0.555556	0.8	0	S		0.333333
518	EPHX4	1	0	0	2	4	0	2	1	0	10	5	0	0.5	1	0.1	S		0.3
1170	POLA2	1	0	0	1	5	0	1	2	0	10	4	0	0.4	1	0.1	S		0.3
2500	TGM5	1	0	0	2	4	0	0	3	0	10	5	0	0.5	1	0.1	S		0.3
1120	PIGS	2	0	0	0	5	0	0	3	0	10	3	0	0.3	1	0.2	S		0.3
1737	ART5	2	0	0	1	4	0	0	3	0	10	4	0	0.4	1	0.2	S		0.3
605	GALNT2	1	1	0	2	3	0	0	3	0	10	5	1	0.6	0.833333	0.1	S		0.3
2456	SDC1	1	0	0	2	3	0	0	2	0	8	4	0	0.5	1	0.125	S		0.25
2519	TUBAL3	1	0	0	1	5	0	1	1	0	9	3	0	0.333333	1	0.111111	S		0.222222
1982	FTSJ1	0	0	1	4	2	0	0	2	0	9	6	1	0.777778	0.857143	0	S		0.222222
736	HELQ	0	1	0	3	3	0	0	2	0	9	5	1	0.666667	0.833333	0	S		0.222222
560	FARS2	1	0	0	1	4	1	0	2	0	9	3	1	0.444444	0.75	0.111111	S		0.222222
2609	ASNSD1	1	0	1	1	4	0	0	2	0	9	3	1	0.444444	0.75	0.111111	S		0.222222
1076	PDE6A	0	2	0	3	2	0	0	2	0	9	5	2	0.777778	0.714286	0	S		0.222222
206	C22orf28	0	0	0	2	6	0	1	1	0	10	4	0	0.4	1	0	S		0.2
351	CYP2E1	0	0	0	2	6	0	1	1	0	10	4	0	0.4	1	0	S		0.2
1351	RHBDL2	0	0	0	1	7	0	0	2	0	10	3	0	0.3	1	0	S		0.2
1873	DDC	0	0	0	1	7	0	0	2	0	10	3	0	0.3	1	0	S		0.2
2524	TXNL4B	0	0	0	0	8	0	1	1	0	10	2	0	0.2	1	0	S		0.2
106	ALDH6A1	1	0	0	2	5	0	1	1	0	10	4	0	0.4	1	0.1	S		0.2
271	CMAS	1	0	0	3	4	0	0	2	0	10	5	0	0.5	1	0.1	S		0.2
1701	ALDH7A1	1	0	0	3	4	0	0	2	0	10	5	0	0.5	1	0.1	S		0.2
2020	GLRX2	1	0	0	1	6	0	1	1	0	10	3	0	0.3	1	0.1	S		0.2
2325	PLCB1	1	0	0	2	5	0	0	2	0	10	4	0	0.4	1	0.1	S		0.2
2602	SLX1A	1	0	0	4	3	0	2	0	0	10	6	0	0.6	1	0.1	S		0.2
2603	SLX1B	1	0	0	4	3	0	2	0	0	10	6	0	0.6	1	0.1	S		0.2
35	ACOT2	2	0	0	2	4	0	0	2	0	10	4	0	0.4	1	0.2	S		0.2
153	ARSH	2	0	0	0	6	0	1	1	0	10	2	0	0.2	1	0.2	S		0.2
1132	PLA2G2C	2	0	0	0	6	0	0	2	0	10	2	0	0.2	1	0.2	S		0.2
2121	KLK7	1	1	0	5	1	0	0	2	0	10	7	1	0.8	0.875	0.1	S		0.2
1232	PROC	0	1	0	3	4	0	2	0	0	10	5	1	0.6	0.833333	0	S		0.2
2372	PSAT1	1	1	0	3	3	0	0	2	0	10	5	1	0.6	0.833333	0.1	S		0.2
1162	PNLIPRP3	0	0	0	2	5	1	0	2	0	10	4	1	0.5	0.8	0	S		0.2
2563	APOBEC3F	0	0	0	2	5	1	0	2	0	10	4	1	0.5	0.8	0	S		0.2
196	BLVRA	1	1	0	2	4	0	0	2	0	10	4	1	0.5	0.8	0.1	S		0.2
405	DDX55	1	1	0	2	4	0	0	2	0	10	4	1	0.5	0.8	0.1	S		0.2
1146	PLCG2	1	1	0	2	4	0	1	1	0	10	4	1	0.5	0.8	0.1	S		0.2
1176	POLG2	1	1	0	2	4	0	1	1	0	10	4	1	0.5	0.8	0.1	S		0.2
2237	NRD1	1	1	0	2	4	0	0	2	0	10	4	1	0.5	0.8	0.1	S		0.2
2569	CHM	1	1	0	2	4	0	0	2	0	10	4	1	0.5	0.8	0.1	S		0.2
137	APOBEC3B	0	1	0	1	6	0	0	2	0	10	3	1	0.4	0.75	0	S		0.2
959	NAALAD2	0	1	0	1	6	0	0	2	0	10	3	1	0.4	0.75	0	S		0.2
1287	RAB21	0	1	0	1	6	0	0	2	0	10	3	1	0.4	0.75	0	S		0.2
1557	TYRP1	0	1	0	1	6	0	1	1	0	10	3	1	0.4	0.75	0	S		0.2
1836	CSDE1	0	1	0	1	6	0	0	2	0	10	3	1	0.4	0.75	0	S		0.2
34	ACOT1	1	1	0	1	5	0	0	2	0	10	3	1	0.4	0.75	0.1	S		0.2
482	EBPL	1	1	0	1	5	0	2	0	0	10	3	1	0.4	0.75	0.1	S		0.2
731	HARS	1	0	0	1	5	1	1	1	0	10	3	1	0.4	0.75	0.1	S		0.2
861	MAN2A1	1	1	0	1	5	0	0	2	0	10	3	1	0.4	0.75	0.1	S		0.2
2208	NCEH1	1	1	0	1	5	0	0	2	0	10	3	1	0.4	0.75	0.1	S		0.2
2455	SCD5	1	1	0	1	5	0	0	2	0	10	3	1	0.4	0.75	0.1	S		0.2
37	ACOT6	2	1	0	1	4	0	0	2	0	10	3	1	0.4	0.75	0.2	S		0.2
437	DHX58	2	1	0	1	4	0	1	1	0	10	3	1	0.4	0.75	0.2	S		0.2
793	ISOC1	2	1	0	1	4	0	0	2	0	10	3	1	0.4	0.75	0.2	S		0.2
1071	PCYT1A	2	1	0	1	4	0	0	2	0	10	3	1	0.4	0.75	0.2	S		0.2
375	DARS2	0	1	0	3	3	0	0	1	0	8	4	1	0.625	0.8	0	S		0.125
598	GALNS	1	0	0	3	2	1	1	0	0	8	4	1	0.625	0.8	0.125	S		0.125
615	GALT	0	0	0	4	4	0	0	1	0	9	5	0	0.555556	1	0	S		0.111111
1159	PNLIP	0	0	0	1	7	0	1	0	0	9	2	0	0.222222	1	0	S		0.111111
1362	RHOT2	0	0	0	3	5	0	0	1	0	9	4	0	0.444444	1	0	S		0.111111
2371	PRSS3	0	0	0	1	7	0	0	1	0	9	2	0	0.222222	1	0	S		0.111111
2444	RRAGB	0	0	0	1	7	0	0	1	0	9	2	0	0.222222	1	0	S		0.111111
363	CYP4F22	1	0	0	1	6	0	0	1	0	9	2	0	0.222222	1	0.111111	S		0.111111
827	LIPI	1	0	0	3	4	0	1	0	0	9	4	0	0.444444	1	0.111111	S		0.111111
830	LIPT2	1	0	0	3	4	0	1	0	0	9	4	0	0.444444	1	0.111111	S		0.111111
856	MAGT1	1	0	0	1	6	0	1	0	0	9	2	0	0.222222	1	0.111111	S		0.111111
1045	OXA1L	1	0	0	1	6	0	1	0	0	9	2	0	0.222222	1	0.111111	S		0.111111
1379	RNMTL1	1	0	0	3	4	0	1	0	0	9	4	0	0.444444	1	0.111111	S		0.111111
1736	ART3	1	0	0	1	6	0	0	1	0	9	2	0	0.222222	1	0.111111	S		0.111111
515	ENTPD5	1	1	0	3	3	0	0	1	0	9	4	1	0.555556	0.8	0.111111	S		0.111111
427	DHRS7	0	3	0	0	5	0	0	1	0	9	1	3	0.444444	0.75	0		E	0.111111
2617	GUCY1A2	0	1	0	2	5	0	0	1	0	9	3	1	0.444444	0.75	0	S		0.111111
557	FANCM	1	1	0	2	4	0	0	1	0	9	3	1	0.444444	0.75	0.111111	S		0.111111
748	HPRT1	1	1	0	2	4	0	0	1	0	9	3	1	0.444444	0.75	0.111111	S		0.111111
1054	PAFAH2	1	3	0	0	4	0	0	1	0	9	1	3	0.444444	0.75	0.111111		E	0.111111
2624	ADPRHL1	0	1	0	4	2	1	0	1	0	9	5	2	0.777778	0.714286	0	S		0.111111
619	GARS	2	0	0	3	11	1	0	2	0	19	5	1	0.315789	0.833333	0.105263	S		0.105263
94	AKR1C1	0	0	0	3	6	0	0	1	0	10	4	0	0.4	1	0	S		0.1
157	ART1	0	0	0	1	8	0	0	1	0	10	2	0	0.2	1	0	S		0.1
252	CHML	0	0	0	1	8	0	0	1	0	10	2	0	0.2	1	0	S		0.1
281	COX17	0	0	0	1	8	0	1	0	0	10	2	0	0.2	1	0	S		0.1
388	DDX1	0	0	0	2	7	0	1	0	0	10	3	0	0.3	1	0	S		0.1
389	DDX20	0	0	0	1	8	0	1	0	0	10	2	0	0.2	1	0	S		0.1
604	GALNT1	0	0	0	2	7	0	0	1	0	10	3	0	0.3	1	0	S		0.1
626	GBP2	0	0	0	2	7	0	0	1	0	10	3	0	0.3	1	0	S		0.1
751	HS3ST3A1	0	0	0	2	7	0	0	1	0	10	3	0	0.3	1	0	S		0.1
780	IDO2	0	0	0	5	4	0	0	1	0	10	6	0	0.6	1	0	S		0.1
1064	PARP6	0	0	0	2	7	0	1	0	0	10	3	0	0.3	1	0	S		0.1
1280	RAB14	0	0	0	2	7	0	1	0	0	10	3	0	0.3	1	0	S		0.1
1419	SLFN12L	0	0	0	1	8	0	0	1	0	10	2	0	0.2	1	0	S		0.1
1420	SLFN13	0	0	0	1	8	0	1	0	0	10	2	0	0.2	1	0	S		0.1
1471	SULT1B1	0	0	0	2	7	0	0	1	0	10	3	0	0.3	1	0	S		0.1
1679	AGXT2L1	0	0	0	4	5	0	0	1	0	10	5	0	0.5	1	0	S		0.1
1718	ANG	0	0	0	2	7	0	0	1	0	10	3	0	0.3	1	0	S		0.1
1779	CAPN1	0	0	0	4	5	0	1	0	0	10	5	0	0.5	1	0	S		0.1
1939	ELOVL7	0	0	0	2	7	0	0	1	0	10	3	0	0.3	1	0	S		0.1
1976	FMO5	0	0	0	1	8	0	0	1	0	10	2	0	0.2	1	0	S		0.1
1980	FPGT	0	0	0	3	6	0	1	0	0	10	4	0	0.4	1	0	S		0.1
1987	G3BP1	0	0	0	3	6	0	0	1	0	10	4	0	0.4	1	0	S		0.1
2310	PIGN	0	0	0	2	7	0	0	1	0	10	3	0	0.3	1	0	S		0.1
2394	RAB23	0	0	0	2	7	0	0	1	0	10	3	0	0.3	1	0	S		0.1
2575	DPYD	0	0	0	4	5	0	0	1	0	10	5	0	0.5	1	0	S		0.1
152	ARSG	1	0	0	2	6	0	0	1	0	10	3	0	0.3	1	0.1	S		0.1
155	ARSJ	1	0	0	1	7	0	0	1	0	10	2	0	0.2	1	0.1	S		0.1
189	BBOX1	1	0	0	3	5	0	0	1	0	10	4	0	0.4	1	0.1	S		0.1
211	CA14	1	0	0	1	7	0	0	1	0	10	2	0	0.2	1	0.1	S		0.1
608	GALNT5	1	0	0	1	7	0	0	1	0	10	2	0	0.2	1	0.1	S		0.1
679	GNG3	1	0	0	2	6	0	1	0	0	10	3	0	0.3	1	0.1	S		0.1
1010	NLGN1	1	0	0	1	7	0	0	1	0	10	2	0	0.2	1	0.1	S		0.1
1015	NMT1	1	0	0	1	7	0	0	1	0	10	2	0	0.2	1	0.1	S		0.1
1016	NMT2	1	0	0	1	7	0	0	1	0	10	2	0	0.2	1	0.1	S		0.1
1237	PRTFDC1	1	0	0	1	7	0	0	1	0	10	2	0	0.2	1	0.1	S		0.1
1984	FUT3	1	0	0	3	5	0	0	1	0	10	4	0	0.4	1	0.1	S		0.1
2030	GNAL	1	0	0	4	4	0	1	0	0	10	5	0	0.5	1	0.1	S		0.1
2224	NFS1	1	0	0	1	7	0	0	1	0	10	2	0	0.2	1	0.1	S		0.1
2332	PLCL2	1	0	0	2	6	0	0	1	0	10	3	0	0.3	1	0.1	S		0.1
2340	PMS1	1	0	0	1	7	0	0	1	0	10	2	0	0.2	1	0.1	S		0.1
99	AKR7A3	2	0	0	3	4	0	0	1	0	10	4	0	0.4	1	0.2	S		0.1
160	ASNA1	2	0	0	2	5	0	0	1	0	10	3	0	0.3	1	0.2	S		0.1
168	AWAT2	2	0	0	3	4	0	0	1	0	10	4	0	0.4	1	0.2	S		0.1
208	C5orf4	2	0	0	2	5	0	0	1	0	10	3	0	0.3	1	0.2	S		0.1
279	COQ5	1	0	0	1	6	0	0	1	1	10	2	0	0.2	1	0.2	S		0.1
295	COX7B	2	0	0	3	4	0	0	1	0	10	4	0	0.4	1	0.2	S		0.1
419	DGAT2	2	0	0	2	5	0	0	1	0	10	3	0	0.3	1	0.2	S		0.1
525	ERCC5	2	0	0	1	6	0	0	1	0	10	2	0	0.2	1	0.2	S		0.1
782	IFI30	2	0	0	5	2	0	0	1	0	10	6	0	0.6	1	0.2	S		0.1
806	KLK1	2	0	0	4	3	0	1	0	0	10	5	0	0.5	1	0.2	S		0.1
809	KRTCAP2	2	0	0	2	5	0	0	1	0	10	3	0	0.3	1	0.2	S		0.1
1366	RIT2	2	0	0	3	4	0	1	0	0	10	4	0	0.4	1	0.2	S		0.1
1413	SGMS1	2	0	0	1	6	0	0	1	0	10	2	0	0.2	1	0.2	S		0.1
2134	LEPREL1	2	0	0	2	5	0	0	1	0	10	3	0	0.3	1	0.2	S		0.1
2274	PCSK2	2	0	0	3	4	0	0	1	0	10	4	0	0.4	1	0.2	S		0.1
2347	POGZ	2	0	0	3	4	0	0	1	0	10	4	0	0.4	1	0.2	S		0.1
2478	SPO11	2	0	0	1	6	0	1	0	0	10	2	0	0.2	1	0.2	S		0.1
331	CYB5R2	1	1	0	5	2	0	1	0	0	10	6	1	0.7	0.857143	0.1	S		0.1
2187	MSRA	1	1	0	5	2	0	1	0	0	10	6	1	0.7	0.857143	0.1	S		0.1
1399	SAMHD1	0	0	0	4	4	1	0	1	0	10	5	1	0.6	0.833333	0	S		0.1
1688	AKR1C2	0	1	0	4	4	0	0	1	0	10	5	1	0.6	0.833333	0	S		0.1
1786	CASP3	0	3	0	0	4	2	0	1	0	10	1	5	0.6	0.833333	0		E	0.1
2179	MOV10	0	1	0	4	4	0	0	1	0	10	5	1	0.6	0.833333	0	S		0.1
180	B3GNT7	1	1	0	4	3	0	0	1	0	10	5	1	0.6	0.833333	0.1	S		0.1
311	CRYZL1	1	5	0	0	3	0	0	1	0	10	1	5	0.6	0.833333	0.1		E	0.1
1806	CES5A	1	1	0	4	3	0	0	1	0	10	5	1	0.6	0.833333	0.1	S		0.1
2043	GSTCD	1	5	0	0	3	0	0	1	0	10	1	5	0.6	0.833333	0.1		E	0.1
1127	PLA2G10	2	1	0	4	2	0	1	0	0	10	5	1	0.6	0.833333	0.2	S		0.1
933	MTFMT	0	3	0	0	5	1	0	1	0	10	1	4	0.5	0.8	0		E	0.1
976	NDUFA12	0	1	0	3	5	0	0	1	0	10	4	1	0.5	0.8	0	S		0.1
1147	PLCH2	0	2	0	7	0	0	1	0	0	10	8	2	1	0.8	0	S		0.1
1325	RARS2	0	2	1	0	5	1	0	1	0	10	1	4	0.5	0.8	0		E	0.1
1412	SETX	0	1	0	3	5	0	0	1	0	10	4	1	0.5	0.8	0	S		0.1
1450	SSB	0	1	0	3	5	0	0	1	0	10	4	1	0.5	0.8	0	S		0.1
1552	TXNL1	0	1	0	3	5	0	0	1	0	10	4	1	0.5	0.8	0	S		0.1
2135	LFNG	0	4	0	0	5	0	1	0	0	10	1	4	0.5	0.8	0		E	0.1
2177	MOCS1	0	1	0	3	5	0	0	1	0	10	4	1	0.5	0.8	0	S		0.1
131	APEH	1	3	1	0	4	0	0	1	0	10	1	4	0.5	0.8	0.1		E	0.1
139	APOBEC3G	1	0	0	3	4	1	0	1	0	10	4	1	0.5	0.8	0.1	S		0.1
300	CPA2	1	1	0	3	4	0	0	1	0	10	4	1	0.5	0.8	0.1	S		0.1
602	GALNT13	1	0	0	3	4	1	0	1	0	10	4	1	0.5	0.8	0.1	S		0.1
635	GDE1	1	1	0	3	4	0	0	1	0	10	4	1	0.5	0.8	0.1	S		0.1
742	HGSNAT	1	2	0	0	4	2	1	0	0	10	1	4	0.5	0.8	0.1		E	0.1
1945	ENTPD4	1	3	0	0	4	1	0	1	0	10	1	4	0.5	0.8	0.1		E	0.1
2028	GMPR2	1	1	0	3	4	0	0	1	0	10	4	1	0.5	0.8	0.1	S		0.1
2042	GSR	1	4	0	0	4	0	0	1	0	10	1	4	0.5	0.8	0.1		E	0.1
2063	HIBCH	1	1	0	3	4	0	0	1	0	10	4	1	0.5	0.8	0.1	S		0.1
2069	HMGCR	1	1	0	3	4	0	0	1	0	10	4	1	0.5	0.8	0.1	S		0.1
385	DDX10	2	3	0	0	3	1	0	1	0	10	1	4	0.5	0.8	0.2		E	0.1
408	DDX59	2	1	0	3	3	0	0	1	0	10	4	1	0.5	0.8	0.2	S		0.1
449	DMGDH	2	1	0	3	3	0	0	1	0	10	4	1	0.5	0.8	0.2	S		0.1
954	NAA10	2	1	0	3	3	0	0	1	0	10	4	1	0.5	0.8	0.2	S		0.1
1142	PLA2G5	2	4	0	0	3	0	1	0	0	10	1	4	0.5	0.8	0.2		E	0.1
2348	POLD2	2	1	0	3	3	0	0	1	0	10	4	1	0.5	0.8	0.2	S		0.1
12	ABHD3	0	1	0	2	6	0	0	1	0	10	3	1	0.4	0.75	0	S		0.1
896	METTL3	0	1	0	2	6	0	0	1	0	10	3	1	0.4	0.75	0	S		0.1
922	MOGAT3	0	1	0	5	2	1	0	1	0	10	6	2	0.8	0.75	0	S		0.1
1029	NUDT12	0	1	0	2	6	0	0	1	0	10	3	1	0.4	0.75	0	S		0.1
1200	POMT2	0	1	0	2	6	0	0	1	0	10	3	1	0.4	0.75	0	S		0.1
1220	PPIL4	0	2	0	0	6	1	0	1	0	10	1	3	0.4	0.75	0		E	0.1
1364	RHOV	0	1	0	2	6	0	0	1	0	10	3	1	0.4	0.75	0	S		0.1
1514	TOP2A	0	1	0	2	6	0	0	1	0	10	3	1	0.4	0.75	0	S		0.1
1531	TRIT1	0	1	0	2	6	0	0	1	0	10	3	1	0.4	0.75	0	S		0.1
1572	UGT1A5	0	2	0	0	6	1	0	1	0	10	1	3	0.4	0.75	0		E	0.1
1738	ASAH1	0	1	0	2	6	0	0	1	0	10	3	1	0.4	0.75	0	S		0.1
1826	CPPED1	0	1	0	2	6	0	0	1	0	10	3	1	0.4	0.75	0	S		0.1
2021	GLRX3	0	3	0	0	6	0	1	0	0	10	1	3	0.4	0.75	0		E	0.1
2110	ITPA	0	1	0	2	6	0	1	0	0	10	3	1	0.4	0.75	0	S		0.1
2357	PPA2	0	1	0	2	6	0	0	1	0	10	3	1	0.4	0.75	0	S		0.1
2508	TP53I3	0	2	0	5	2	0	0	1	0	10	6	2	0.8	0.75	0	S		0.1
2539	UPP2	0	1	0	2	6	0	0	1	0	10	3	1	0.4	0.75	0	S		0.1
2558	ZCCHC11	0	1	0	2	6	0	0	1	0	10	3	1	0.4	0.75	0	S		0.1
2591	MOCS2	0	0	0	2	6	1	0	1	0	10	3	1	0.4	0.75	0	S		0.1
41	ACR	1	1	0	2	5	0	1	0	0	10	3	1	0.4	0.75	0.1	S		0.1
133	APIP	1	1	0	2	5	0	0	1	0	10	3	1	0.4	0.75	0.1	S		0.1
146	ARL4D	1	3	0	0	5	0	1	0	0	10	1	3	0.4	0.75	0.1		E	0.1
154	ARSI	1	1	0	2	5	0	0	1	0	10	3	1	0.4	0.75	0.1	S		0.1
253	CHPF2	1	3	0	0	5	0	0	1	0	10	1	3	0.4	0.75	0.1		E	0.1
379	DBT	1	1	0	2	5	0	1	0	0	10	3	1	0.4	0.75	0.1	S		0.1
414	DEGS1	1	1	0	2	5	0	0	1	0	10	3	1	0.4	0.75	0.1	S		0.1
713	GTF2F2	1	1	0	2	5	0	0	1	0	10	3	1	0.4	0.75	0.1	S		0.1
874	MAT2A	1	3	0	0	5	0	0	1	0	10	1	3	0.4	0.75	0.1		E	0.1
885	MCM6	1	1	0	2	5	0	0	1	0	10	3	1	0.4	0.75	0.1	S		0.1
923	MOXD1	1	1	0	2	5	0	0	1	0	10	3	1	0.4	0.75	0.1	S		0.1
924	MPI	1	1	0	2	5	0	1	0	0	10	3	1	0.4	0.75	0.1	S		0.1
1199	POMGNT1	1	3	0	0	5	0	0	1	0	10	1	3	0.4	0.75	0.1		E	0.1
1587	UQCRC1	1	0	0	2	5	1	0	1	0	10	3	1	0.4	0.75	0.1	S		0.1
1657	ACSM3	1	3	0	0	5	0	1	0	0	10	1	3	0.4	0.75	0.1		E	0.1
1818	CNTN4	1	1	0	2	5	0	0	1	0	10	3	1	0.4	0.75	0.1	S		0.1
2058	HAS3	1	1	0	2	5	0	0	1	0	10	3	1	0.4	0.75	0.1	S		0.1
2089	HSPA8	1	1	0	2	5	0	0	1	0	10	3	1	0.4	0.75	0.1	S		0.1
2200	N6AMT1	1	2	0	0	5	1	0	1	0	10	1	3	0.4	0.75	0.1		E	0.1
2239	NSUN2	1	1	0	2	5	0	1	0	0	10	3	1	0.4	0.75	0.1	S		0.1
2521	TXNDC16	1	1	0	2	5	0	0	1	0	10	3	1	0.4	0.75	0.1	S		0.1
2604	SPTLC1	1	1	0	2	5	0	0	1	0	10	3	1	0.4	0.75	0.1	S		0.1
1473	SULT1C4	4	2	0	4	8	0	0	2	0	20	6	2	0.4	0.75	0.2	S		0.1
250	CHI3L1	2	1	0	2	4	0	1	0	0	10	3	1	0.4	0.75	0.2	S		0.1
350	CYP2C9	2	1	0	2	4	0	0	1	0	10	3	1	0.4	0.75	0.2	S		0.1
1228	PREP	2	1	0	2	4	0	0	1	0	10	3	1	0.4	0.75	0.2	S		0.1
1333	RDH10	2	0	1	2	4	0	0	1	0	10	3	1	0.4	0.75	0.2	S		0.1
1463	ST8SIA6	2	2	0	0	4	1	0	1	0	10	1	3	0.4	0.75	0.2		E	0.1
1480	TARS2	2	0	0	2	4	1	1	0	0	10	3	1	0.4	0.75	0.2	S		0.1
1540	TTLL13	2	1	0	2	4	0	0	1	0	10	3	1	0.4	0.75	0.2	S		0.1
1948	EPHX1	2	1	0	2	4	0	0	1	0	10	3	1	0.4	0.75	0.2	S		0.1
2186	MSH5	2	0	0	2	4	1	1	0	0	10	3	1	0.4	0.75	0.2	S		0.1
2251	P4HA1	2	1	0	2	4	0	0	1	0	10	3	1	0.4	0.75	0.2	S		0.1
2273	PCSK1	2	1	0	2	4	0	0	1	0	10	3	1	0.4	0.75	0.2	S		0.1
2373	PSMA1	2	1	0	2	4	0	0	1	0	10	3	1	0.4	0.75	0.2	S		0.1
2377	PSMA8	2	1	0	2	4	0	0	1	0	10	3	1	0.4	0.75	0.2	S		0.1
2421	RDH5	2	1	0	2	4	0	0	1	0	10	3	1	0.4	0.75	0.2	S		0.1
2495	TBXAS1	2	1	0	2	4	0	0	1	0	10	3	1	0.4	0.75	0.2	S		0.1
220	CASD1	0	2	0	4	3	0	0	1	0	10	5	2	0.7	0.714286	0	S		0.1
338	CYP17A1	0	2	0	4	3	0	0	1	0	10	5	2	0.7	0.714286	0	S		0.1
1247	PSMB4	0	5	0	1	3	0	1	0	0	10	2	5	0.7	0.714286	0		E	0.1
2003	GCDH	0	2	0	4	3	0	1	0	0	10	5	2	0.7	0.714286	0	S		0.1
535	EXOSC5	1	2	0	4	2	0	0	1	0	10	5	2	0.7	0.714286	0.1	S		0.1
2395	RAB27A	1	4	0	1	2	1	0	1	0	10	2	5	0.7	0.714286	0.1		E	0.1
1103	PGAP3	3	2	0	10	4	0	0	1	0	20	11	2	0.65	0.846154	0.15	S		0.05
176	B3GNT2	3	2	0	6	8	0	0	1	0	20	7	2	0.45	0.777778	0.15	S		0.05
2039	GPNMB	1	2	0	4	12	0	1	0	0	20	5	2	0.35	0.714286	0.05	S		0.05
24	ACADSB	0	0	0	0	7	3	0	0	0	10	0	3	0.3	1	0		E	0
33	ACOT12	0	4	0	0	6	0	0	0	0	10	0	4	0.4	1	0		E	0
69	ADH1C	0	1	0	0	8	1	0	0	0	10	0	2	0.2	1	0		E	0
134	APLF	0	4	0	0	6	0	0	0	0	10	0	4	0.4	1	0		E	0
185	B4GALT1	0	0	0	3	7	0	0	0	0	10	3	0	0.3	1	0	S		0
221	CAT	0	0	0	2	8	0	0	0	0	10	2	0	0.2	1	0	S		0
264	CHST9	0	0	0	2	8	0	0	0	0	10	2	0	0.2	1	0	S		0
273	CNDP1	0	3	0	0	7	0	0	0	0	10	0	3	0.3	1	0		E	0
294	COX7B2	0	0	0	2	8	0	0	0	0	10	2	0	0.2	1	0	S		0
302	CP	0	0	0	6	4	0	0	0	0	10	6	0	0.6	1	0	S		0
323	CTSH	0	0	0	3	7	0	0	0	0	10	3	0	0.3	1	0	S		0
365	CYP4F8	0	0	0	3	7	0	0	0	0	10	3	0	0.3	1	0	S		0
382	DCTN6	0	0	0	2	8	0	0	0	0	10	2	0	0.2	1	0	S		0
475	DQX1	0	5	0	0	5	0	0	0	0	10	0	5	0.5	1	0		E	0
529	ESD	0	0	0	4	6	0	0	0	0	10	4	0	0.4	1	0	S		0
577	FNTA	0	0	0	4	6	0	0	0	0	10	4	0	0.4	1	0	S		0
674	GNB4	0	4	0	0	6	0	0	0	0	10	0	4	0.4	1	0		E	0
685	GNPAT	0	0	0	3	7	0	0	0	0	10	3	0	0.3	1	0	S		0
800	KIF18A	0	0	0	3	7	0	0	0	0	10	3	0	0.3	1	0	S		0
826	LIPH	0	0	0	2	8	0	0	0	0	10	2	0	0.2	1	0	S		0
858	MAN1A2	0	0	0	2	8	0	0	0	0	10	2	0	0.2	1	0	S		0
999	NDUFS8	0	0	0	6	4	0	0	0	0	10	6	0	0.6	1	0	S		0
1031	NUDT3	0	0	0	5	5	0	0	0	0	10	5	0	0.5	1	0	S		0
1036	OAZ1	0	0	0	2	8	0	0	0	0	10	2	0	0.2	1	0	S		0
1043	OTC	0	0	0	3	7	0	0	0	0	10	3	0	0.3	1	0	S		0
1066	PCBD1	0	0	0	6	4	0	0	0	0	10	6	0	0.6	1	0	S		0
1070	PCYOX1	0	0	0	2	8	0	0	0	0	10	2	0	0.2	1	0	S		0
1082	PDHA2	0	3	0	0	7	0	0	0	0	10	0	3	0.3	1	0		E	0
1094	PET117	0	3	0	0	7	0	0	0	0	10	0	3	0.3	1	0		E	0
1098	PGA3	0	0	0	2	8	0	0	0	0	10	2	0	0.2	1	0	S		0
1099	PGA4	0	0	0	2	8	0	0	0	0	10	2	0	0.2	1	0	S		0
1100	PGA5	0	0	0	2	8	0	0	0	0	10	2	0	0.2	1	0	S		0
1208	PPIAL4A	0	0	0	2	8	0	0	0	0	10	2	0	0.2	1	0	S		0
1209	PPIAL4B	0	0	0	2	8	0	0	0	0	10	2	0	0.2	1	0	S		0
1210	PPIAL4C	0	0	0	2	8	0	0	0	0	10	2	0	0.2	1	0	S		0
1211	PPIAL4E	0	0	0	2	8	0	0	0	0	10	2	0	0.2	1	0	S		0
1262	PTS	0	2	0	0	8	0	0	0	0	10	0	2	0.2	1	0		E	0
1306	RAB5B	0	0	0	2	8	0	0	0	0	10	2	0	0.2	1	0	S		0
1344	REV3L	0	0	0	2	8	0	0	0	0	10	2	0	0.2	1	0	S		0
1405	SDR42E1	0	0	0	4	6	0	0	0	0	10	4	0	0.4	1	0	S		0
1410	SEPW1	0	2	0	0	8	0	0	0	0	10	0	2	0.2	1	0		E	0
1486	TDG	0	3	0	0	7	0	0	0	0	10	0	3	0.3	1	0		E	0
1549	TXNDC12	0	3	0	0	6	1	0	0	0	10	0	4	0.4	1	0		E	0
1571	UGT1A4	0	1	0	0	7	2	0	0	0	10	0	3	0.3	1	0		E	0
1582	UGT2B7	0	0	0	2	8	0	0	0	0	10	2	0	0.2	1	0	S		0
1590	UQCRH	0	0	0	3	7	0	0	0	0	10	3	0	0.3	1	0	S		0
1638	ACADM	0	2	0	0	8	0	0	0	0	10	0	2	0.2	1	0		E	0
1653	ACSL4	0	3	0	0	7	0	0	0	0	10	0	3	0.3	1	0		E	0
1728	ARHGAP5	0	0	0	3	7	0	0	0	0	10	3	0	0.3	1	0	S		0
1800	CECR1	0	0	0	3	7	0	0	0	0	10	3	0	0.3	1	0	S		0
1841	CTPS2	0	3	0	0	5	2	0	0	0	10	0	5	0.5	1	0		E	0
1857	CYP2A7	0	0	0	2	8	0	0	0	0	10	2	0	0.2	1	0	S		0
1938	ELOVL6	0	0	0	3	7	0	0	0	0	10	3	0	0.3	1	0	S		0
1977	FN1	0	0	0	3	7	0	0	0	0	10	3	0	0.3	1	0	S		0
2045	GSTM2	0	3	0	0	5	2	0	0	0	10	0	5	0.5	1	0		E	0
2066	HMGA2	0	3	0	0	7	0	0	0	0	10	0	3	0.3	1	0		E	0
2106	IPCEF1	0	0	0	2	8	0	0	0	0	10	2	0	0.2	1	0	S		0
2213	NDUFB11	0	3	0	0	7	0	0	0	0	10	0	3	0.3	1	0		E	0
2230	NLGN4X	0	0	0	3	7	0	0	0	0	10	3	0	0.3	1	0	S		0
2259	PAPD5	0	0	0	2	8	0	0	0	0	10	2	0	0.2	1	0	S		0
2279	PDE1A	0	2	0	0	8	0	0	0	0	10	0	2	0.2	1	0		E	0
2305	PHYH	0	0	0	2	8	0	0	0	0	10	2	0	0.2	1	0	S		0
2323	PLAU	0	0	0	4	6	0	0	0	0	10	4	0	0.4	1	0	S		0
2329	PLCE1	0	0	0	3	7	0	0	0	0	10	3	0	0.3	1	0	S		0
2363	PPT1	0	5	0	0	5	0	0	0	0	10	0	5	0.5	1	0		E	0
2383	PTGR1	0	2	0	0	8	0	0	0	0	10	0	2	0.2	1	0		E	0
2404	RAB6A	0	2	0	0	8	0	0	0	0	10	0	2	0.2	1	0		E	0
2423	RECQL	0	0	0	3	7	0	0	0	0	10	3	0	0.3	1	0	S		0
2531	UGP2	0	0	0	3	7	0	0	0	0	10	3	0	0.3	1	0	S		0
2533	UGT2B10	0	0	0	3	7	0	0	0	0	10	3	0	0.3	1	0	S		0
2535	UGT3A1	0	1	0	0	8	1	0	0	0	10	0	2	0.2	1	0		E	0
2541	UQCRB	0	0	0	2	8	0	0	0	0	10	2	0	0.2	1	0	S		0
56	ADAM17	0	2	0	0	7	0	0	0	0	9	0	2	0.222222	1	0		E	0
399	DDX46	0	0	0	4	5	0	0	0	0	9	4	0	0.444444	1	0	S		0
541	F10	0	0	0	3	6	0	0	0	0	9	3	0	0.333333	1	0	S		0
859	MAN1B1	0	0	0	4	5	0	0	0	0	9	4	0	0.444444	1	0	S		0
1025	NTHL1	0	3	0	0	6	0	0	0	0	9	0	3	0.333333	1	0		E	0
1150	PLCZ1	0	1	0	0	7	1	0	0	0	9	0	2	0.222222	1	0		E	0
1459	ST8SIA1	0	1	0	0	7	1	0	0	0	9	0	2	0.222222	1	0		E	0
1621	ZDHHC21	0	2	0	0	7	0	0	0	0	9	0	2	0.222222	1	0		E	0
1846	CTSL2	0	0	0	6	3	0	0	0	0	9	6	0	0.666667	1	0	S		0
1978	FOLH1	0	0	0	3	6	0	0	0	0	9	3	0	0.333333	1	0	S		0
2166	MGAT3	0	0	0	2	7	0	0	0	0	9	2	0	0.222222	1	0	S		0
2321	PLA2G7	0	0	0	3	6	0	0	0	0	9	3	0	0.333333	1	0	S		0
2376	PSMA5	0	0	0	2	7	0	0	0	0	9	2	0	0.222222	1	0	S		0
2408	RABL2A	0	0	0	4	5	0	0	0	0	9	4	0	0.444444	1	0	S		0
2426	RFC3	0	1	1	0	6	1	0	0	0	9	0	3	0.333333	1	0		E	0
546	F5	0	2	0	0	6	0	0	0	0	8	0	2	0.25	1	0		E	0
875	MBOAT1	0	0	0	2	6	0	0	0	0	8	2	0	0.25	1	0	S		0
920	MOGAT1	2	0	0	4	14	0	0	0	0	20	4	0	0.2	1	0.1	S		0
13	ABHD5	1	1	1	0	7	0	0	0	0	10	0	2	0.2	1	0.1		E	0
29	ACER3	1	0	0	2	7	0	0	0	0	10	2	0	0.2	1	0.1	S		0
64	ADCY7	1	0	0	4	5	0	0	0	0	10	4	0	0.4	1	0.1	S		0
67	ADH1A	1	1	0	0	7	1	0	0	0	10	0	2	0.2	1	0.1		E	0
71	ADH5	1	0	0	3	6	0	0	0	0	10	3	0	0.3	1	0.1	S		0
113	ALG14	1	3	1	0	5	0	0	0	0	10	0	4	0.4	1	0.1		E	0
116	ALG6	1	0	0	2	7	0	0	0	0	10	2	0	0.2	1	0.1	S		0
117	ALKBH8	1	0	0	3	6	0	0	0	0	10	3	0	0.3	1	0.1	S		0
169	B3GALNT2	1	2	0	0	7	0	0	0	0	10	0	2	0.2	1	0.1		E	0
174	B3GAT2	1	2	0	0	7	0	0	0	0	10	0	2	0.2	1	0.1		E	0
210	CA13	1	0	0	2	7	0	0	0	0	10	2	0	0.2	1	0.1	S		0
258	CHST14	1	0	0	2	7	0	0	0	0	10	2	0	0.2	1	0.1	S		0
296	COX7C	1	4	0	0	5	0	0	0	0	10	0	4	0.4	1	0.1		E	0
305	CPSF3	1	0	0	5	4	0	0	0	0	10	5	0	0.5	1	0.1	S		0
339	CYP1A1	1	0	0	2	7	0	0	0	0	10	2	0	0.2	1	0.1	S		0
352	CYP2F1	1	0	0	3	6	0	0	0	0	10	3	0	0.3	1	0.1	S		0
372	DAD1	1	0	0	3	6	0	0	0	0	10	3	0	0.3	1	0.1	S		0
395	DDX28	1	0	0	2	7	0	0	0	0	10	2	0	0.2	1	0.1	S		0
397	DDX41	1	4	1	0	4	0	0	0	0	10	0	5	0.5	1	0.1		E	0
435	DHX38	1	0	0	3	6	0	0	0	0	10	3	0	0.3	1	0.1	S		0
450	DNA2	1	0	0	2	7	0	0	0	0	10	2	0	0.2	1	0.1	S		0
507	ENPEP	1	0	0	2	7	0	0	0	0	10	2	0	0.2	1	0.1	S		0
509	ENPP3	1	2	0	0	6	1	0	0	0	10	0	3	0.3	1	0.1		E	0
539	EXTL1	1	4	0	0	5	0	0	0	0	10	0	4	0.4	1	0.1		E	0
586	FUT10	1	2	0	0	6	1	0	0	0	10	0	3	0.3	1	0.1		E	0
640	GFPT2	1	2	0	0	7	0	0	0	0	10	0	2	0.2	1	0.1		E	0
642	GGPS1	1	0	0	2	7	0	0	0	0	10	2	0	0.2	1	0.1	S		0
651	GLT25D1	1	0	0	5	4	0	0	0	0	10	5	0	0.5	1	0.1	S		0
670	GNAZ	1	2	0	0	6	1	0	0	0	10	0	3	0.3	1	0.1		E	0
675	GNG11	1	0	0	4	5	0	0	0	0	10	4	0	0.4	1	0.1	S		0
689	GNPTAB	1	0	0	2	7	0	0	0	0	10	2	0	0.2	1	0.1	S		0
706	GSTA5	1	0	0	2	7	0	0	0	0	10	2	0	0.2	1	0.1	S		0
718	GUSB	1	2	0	0	7	0	0	0	0	10	0	2	0.2	1	0.1		E	0
744	HIBADH	1	4	0	0	5	0	0	0	0	10	0	4	0.4	1	0.1		E	0
750	HS3ST2	1	1	0	0	7	1	0	0	0	10	0	2	0.2	1	0.1		E	0
798	KIAA1279	1	0	0	4	5	0	0	0	0	10	4	0	0.4	1	0.1	S		0
811	LALBA	1	2	0	0	7	0	0	0	0	10	0	2	0.2	1	0.1		E	0
851	LYZ	1	0	0	2	7	0	0	0	0	10	2	0	0.2	1	0.1	S		0
870	MAPRE3	1	0	0	2	7	0	0	0	0	10	2	0	0.2	1	0.1	S		0
876	MBOAT2	1	2	1	0	5	1	0	0	0	10	0	4	0.4	1	0.1		E	0
888	MEP1A	1	0	0	2	7	0	0	0	0	10	2	0	0.2	1	0.1	S		0
931	MSH4	1	0	0	3	6	0	0	0	0	10	3	0	0.3	1	0.1	S		0
935	MTHFD2	1	0	0	4	5	0	0	0	0	10	4	0	0.4	1	0.1	S		0
957	NAA30	1	0	0	4	5	0	0	0	0	10	4	0	0.4	1	0.1	S		0
988	NDUFB10	1	0	0	2	7	0	0	0	0	10	2	0	0.2	1	0.1	S		0
989	NDUFB1	1	0	0	3	6	0	0	0	0	10	3	0	0.3	1	0.1	S		0
1024	NTAN1	1	4	0	0	4	1	0	0	0	10	0	5	0.5	1	0.1		E	0
1028	NUDT11	1	2	0	0	7	0	0	0	0	10	0	2	0.2	1	0.1		E	0
1068	PCMT1	1	6	0	0	3	0	0	0	0	10	0	6	0.6	1	0.1		E	0
1171	POLB	1	0	0	2	7	0	0	0	0	10	2	0	0.2	1	0.1	S		0
1177	POLI	1	0	0	2	7	0	0	0	0	10	2	0	0.2	1	0.1	S		0
1183	POLR2A	1	0	0	6	3	0	0	0	0	10	6	0	0.6	1	0.1	S		0
1224	PPM1N	1	0	0	0	7	2	0	0	0	10	0	2	0.2	1	0.1		E	0
1234	PRR14L	1	0	0	3	6	0	0	0	0	10	3	0	0.3	1	0.1	S		0
1271	QPCT	1	2	0	0	6	1	0	0	0	10	0	3	0.3	1	0.1		E	0
1283	RAB18	1	2	0	0	6	1	0	0	0	10	0	3	0.3	1	0.1		E	0
1284	RAB19	1	4	1	0	3	1	0	0	0	10	0	6	0.6	1	0.1		E	0
1307	RAB6B	1	0	0	3	6	0	0	0	0	10	3	0	0.3	1	0.1	S		0
1308	RAB6C	1	2	0	0	7	0	0	0	0	10	0	2	0.2	1	0.1		E	0
1312	RABGGTB	1	0	0	2	7	0	0	0	0	10	2	0	0.2	1	0.1	S		0
1354	RHOA	1	0	0	2	7	0	0	0	0	10	2	0	0.2	1	0.1	S		0
1378	RNMT	1	0	0	3	6	0	0	0	0	10	3	0	0.3	1	0.1	S		0
1392	RRAGC	1	2	0	0	7	0	0	0	0	10	0	2	0.2	1	0.1		E	0
1393	RRAGD	1	2	0	0	7	0	0	0	0	10	0	2	0.2	1	0.1		E	0
1398	RTN4IP1	1	0	0	4	5	0	0	0	0	10	4	0	0.4	1	0.1	S		0
1439	SPTLC2	1	1	0	0	7	1	0	0	0	10	0	2	0.2	1	0.1		E	0
1475	SULT2A1	1	2	0	0	6	1	0	0	0	10	0	3	0.3	1	0.1		E	0
1491	TGDS	1	2	0	0	6	1	0	0	0	10	0	3	0.3	1	0.1		E	0
1495	TGM6	1	0	0	4	5	0	0	0	0	10	4	0	0.4	1	0.1	S		0
1512	TOP1	1	2	0	0	7	0	0	0	0	10	0	2	0.2	1	0.1		E	0
1564	UFSP2	0	0	0	2	7	0	0	0	1	10	2	0	0.2	1	0.1	S		0
1619	ZDHHC18	1	2	0	0	4	3	0	0	0	10	0	5	0.5	1	0.1		E	0
1645	ACOT13	1	2	1	0	6	0	0	0	0	10	0	3	0.3	1	0.1		E	0
1672	AGA	1	0	0	3	6	0	0	0	0	10	3	0	0.3	1	0.1	S		0
1732	ARL5A	1	0	0	2	7	0	0	0	0	10	2	0	0.2	1	0.1	S		0
1789	CASP6	1	3	0	0	5	1	0	0	0	10	0	4	0.4	1	0.1		E	0
1802	CERS1	1	5	0	0	4	0	0	0	0	10	0	5	0.5	1	0.1		E	0
1872	DDAH1	1	0	0	2	7	0	0	0	0	10	2	0	0.2	1	0.1	S		0
1874	DDHD1	1	3	0	0	6	0	0	0	0	10	0	3	0.3	1	0.1		E	0
1884	DDX47	0	3	0	0	6	0	0	0	1	10	0	3	0.3	1	0.1		E	0
1885	DDX4	1	3	0	0	5	1	0	0	0	10	0	4	0.4	1	0.1		E	0
1899	DHX35	1	0	0	4	5	0	0	0	0	10	4	0	0.4	1	0.1	S		0
1902	DIAPH3	1	3	0	0	6	0	0	0	0	10	0	3	0.3	1	0.1		E	0
1924	DSE	1	2	0	0	7	0	0	0	0	10	0	2	0.2	1	0.1		E	0
1928	ECE2	1	2	0	0	5	2	0	0	0	10	0	4	0.4	1	0.1		E	0
1943	ENTPD1	1	2	0	0	7	0	0	0	0	10	0	2	0.2	1	0.1		E	0
1964	FECH	1	0	0	3	6	0	0	0	0	10	3	0	0.3	1	0.1	S		0
2009	GEM	1	0	0	2	7	0	0	0	0	10	2	0	0.2	1	0.1	S		0
2065	HMBS	1	2	0	0	7	0	0	0	0	10	0	2	0.2	1	0.1		E	0
2085	HSD3B2	1	0	0	0	7	2	0	0	0	10	0	2	0.2	1	0.1		E	0
2096	IDE	1	0	0	3	6	0	0	0	0	10	3	0	0.3	1	0.1	S		0
2128	LDHA	1	1	0	0	7	1	0	0	0	10	0	2	0.2	1	0.1		E	0
2130	LDHB	1	1	0	0	7	1	0	0	0	10	0	2	0.2	1	0.1		E	0
2145	LOX	1	3	0	0	5	1	0	0	0	10	0	4	0.4	1	0.1		E	0
2218	NDUFS1	1	0	0	3	6	0	0	0	0	10	3	0	0.3	1	0.1	S		0
2258	PAPD4	1	0	0	2	7	0	0	0	0	10	2	0	0.2	1	0.1	S		0
2261	PAPSS2	1	0	0	2	7	0	0	0	0	10	2	0	0.2	1	0.1	S		0
2294	PDHB	1	0	0	3	6	0	0	0	0	10	3	0	0.3	1	0.1	S		0
2314	PIGT	1	3	1	0	5	0	0	0	0	10	0	4	0.4	1	0.1		E	0
2360	PPIL3	1	0	0	2	7	0	0	0	0	10	2	0	0.2	1	0.1	S		0
2374	PSMA3	1	0	0	5	4	0	0	0	0	10	5	0	0.5	1	0.1	S		0
2375	PSMA4	1	2	0	0	7	0	0	0	0	10	0	2	0.2	1	0.1		E	0
2380	PSMB8	1	2	0	0	7	0	0	0	0	10	0	2	0.2	1	0.1		E	0
2388	PYGL	1	0	0	2	7	0	0	0	0	10	2	0	0.2	1	0.1	S		0
2392	RAB11A	1	0	0	2	7	0	0	0	0	10	2	0	0.2	1	0.1	S		0
2393	RAB1A	1	1	0	0	7	1	0	0	0	10	0	2	0.2	1	0.1		E	0
2483	ST6GALNAC3	1	3	0	0	6	0	0	0	0	10	0	3	0.3	1	0.1		E	0
2484	ST6GALNAC4	1	0	0	2	7	0	0	0	0	10	2	0	0.2	1	0.1	S		0
2520	TUSC3	1	0	0	3	6	0	0	0	0	10	3	0	0.3	1	0.1	S		0
2559	ZCCHC6	1	4	0	0	5	0	0	0	0	10	0	4	0.4	1	0.1		E	0
2592	NDUFA11	1	0	0	3	6	0	0	0	0	10	3	0	0.3	1	0.1	S		0
103	ALDH1B1	1	0	0	2	6	0	0	0	0	9	2	0	0.222222	1	0.111111	S		0
193	BHMT	1	0	0	3	5	0	0	0	0	9	3	0	0.333333	1	0.111111	S		0
411	DDX6	1	2	0	0	6	0	0	0	0	9	0	2	0.222222	1	0.111111		E	0
829	LIPN	1	2	0	0	6	0	0	0	0	9	0	2	0.222222	1	0.111111		E	0
1328	RASL10B	1	3	0	0	5	0	0	0	0	9	0	3	0.333333	1	0.111111		E	0
1368	RNASE3	1	1	1	0	6	0	0	0	0	9	0	2	0.222222	1	0.111111		E	0
1858	CYP2C18	1	0	0	0	6	2	0	0	0	9	0	2	0.222222	1	0.111111		E	0
2032	GNAT1	1	0	0	3	5	0	0	0	0	9	3	0	0.333333	1	0.111111	S		0
2050	GTPBP3	1	0	0	3	5	0	0	0	0	9	3	0	0.333333	1	0.111111	S		0
2174	MME	1	3	0	0	5	0	0	0	0	9	0	3	0.333333	1	0.111111		E	0
2341	PNPLA1	1	0	0	5	3	0	0	0	0	9	5	0	0.555556	1	0.111111	S		0
2635	TH	1	0	0	4	4	0	0	0	0	9	4	0	0.444444	1	0.111111	S		0
719	GYLTL1B	1	0	0	5	2	0	0	0	0	8	5	0	0.625	1	0.125	S		0
1	A4GALT	2	0	0	2	6	0	0	0	0	10	2	0	0.2	1	0.2	S		0
79	AGBL2	2	0	0	2	6	0	0	0	0	10	2	0	0.2	1	0.2	S		0
142	ARG2	2	0	0	4	4	0	0	0	0	10	4	0	0.4	1	0.2	S		0
187	B4GALT6	2	0	0	2	6	0	0	0	0	10	2	0	0.2	1	0.2	S		0
200	BTD	2	0	0	2	6	0	0	0	0	10	2	0	0.2	1	0.2	S		0
214	CA4	2	2	0	0	6	0	0	0	0	10	0	2	0.2	1	0.2		E	0
260	CHST2	2	0	0	2	6	0	0	0	0	10	2	0	0.2	1	0.2	S		0
275	COIL	2	0	0	2	6	0	0	0	0	10	2	0	0.2	1	0.2	S		0
285	COX5B	2	0	0	3	5	0	0	0	0	10	3	0	0.3	1	0.2	S		0
415	DEGS2	2	5	0	0	3	0	0	0	0	10	0	5	0.5	1	0.2		E	0
426	DHRS4	2	2	0	0	4	2	0	0	0	10	0	4	0.4	1	0.2		E	0
452	DNAH3	2	0	0	4	4	0	0	0	0	10	4	0	0.4	1	0.2	S		0
466	DPEP2	2	2	0	0	6	0	0	0	0	10	0	2	0.2	1	0.2		E	0
468	DPM2	2	3	1	0	4	0	0	0	0	10	0	4	0.4	1	0.2		E	0
578	FNTB	2	0	0	2	6	0	0	0	0	10	2	0	0.2	1	0.2	S		0
607	GALNT4	2	0	0	2	6	0	0	0	0	10	2	0	0.2	1	0.2	S		0
613	GALNTL5	2	2	1	0	5	0	0	0	0	10	0	3	0.3	1	0.2		E	0
650	GLT1D1	2	0	0	4	4	0	0	0	0	10	4	0	0.4	1	0.2	S		0
720	GYS2	2	3	0	0	5	0	0	0	0	10	0	3	0.3	1	0.2		E	0
762	HSD17B2	2	0	0	4	4	0	0	0	0	10	4	0	0.4	1	0.2	S		0
787	IMPAD1	2	5	0	0	3	0	0	0	0	10	0	5	0.5	1	0.2		E	0
808	KMO	2	0	0	2	6	0	0	0	0	10	2	0	0.2	1	0.2	S		0
965	NAMPT	2	0	0	0	6	2	0	0	0	10	0	2	0.2	1	0.2		E	0
1052	PADI3	2	0	0	3	5	0	0	0	0	10	3	0	0.3	1	0.2	S		0
1117	PIGH	2	0	0	2	6	0	0	0	0	10	2	0	0.2	1	0.2	S		0
1158	PMPCB	2	0	0	2	6	0	0	0	0	10	2	0	0.2	1	0.2	S		0
1185	POLR2C	2	2	0	0	6	0	0	0	0	10	0	2	0.2	1	0.2		E	0
1203	POP7	2	0	0	3	5	0	0	0	0	10	3	0	0.3	1	0.2	S		0
1259	PTGS2	2	0	0	2	6	0	0	0	0	10	2	0	0.2	1	0.2	S		0
1303	RAB4A	2	0	0	2	6	0	0	0	0	10	2	0	0.2	1	0.2	S		0
1337	RDH16	2	0	0	3	5	0	0	0	0	10	3	0	0.3	1	0.2	S		0
1388	RPS3	2	3	0	0	5	0	0	0	0	10	0	3	0.3	1	0.2		E	0
1425	SMPD3	2	0	0	5	3	0	0	0	0	10	5	0	0.5	1	0.2	S		0
1456	ST6GALNAC2	2	0	0	2	6	0	0	0	0	10	2	0	0.2	1	0.2	S		0
1479	TALDO1	2	0	0	3	5	0	0	0	0	10	3	0	0.3	1	0.2	S		0
1482	TARSL2	2	0	0	3	5	0	0	0	0	10	3	0	0.3	1	0.2	S		0
1489	TECTA	2	0	0	5	3	0	0	0	0	10	5	0	0.5	1	0.2	S		0
1503	TMEM55A	2	0	0	3	5	0	0	0	0	10	3	0	0.3	1	0.2	S		0
1518	TOR3A	2	0	0	3	5	0	0	0	0	10	3	0	0.3	1	0.2	S		0
1539	TST	2	0	0	4	4	0	0	0	0	10	4	0	0.4	1	0.2	S		0
1561	UBIAD1	2	0	0	3	5	0	0	0	0	10	3	0	0.3	1	0.2	S		0
1609	XRN2	2	0	0	2	6	0	0	0	0	10	2	0	0.2	1	0.2	S		0
1661	ADARB1	2	2	0	0	5	1	0	0	0	10	0	3	0.3	1	0.2		E	0
1686	AKIRIN1	2	2	0	0	6	0	0	0	0	10	0	2	0.2	1	0.2		E	0
1716	AMT	2	0	0	2	6	0	0	0	0	10	2	0	0.2	1	0.2	S		0
1725	APRT	2	0	0	2	6	0	0	0	0	10	2	0	0.2	1	0.2	S		0
1726	ARF1	2	1	0	0	6	1	0	0	0	10	0	2	0.2	1	0.2		E	0
1756	B4GALT3	2	0	0	3	5	0	0	0	0	10	3	0	0.3	1	0.2	S		0
1783	CASP10	2	0	0	3	5	0	0	0	0	10	3	0	0.3	1	0.2	S		0
1864	CYP4F3	2	0	0	3	5	0	0	0	0	10	3	0	0.3	1	0.2	S		0
1866	DAGLB	2	0	0	4	4	0	0	0	0	10	4	0	0.4	1	0.2	S		0
1925	DUOX1	2	0	0	2	6	0	0	0	0	10	2	0	0.2	1	0.2	S		0
1968	FKBP11	2	0	0	2	6	0	0	0	0	10	2	0	0.2	1	0.2	S		0
2022	GLRX	2	0	0	3	5	0	0	0	0	10	3	0	0.3	1	0.2	S		0
2026	GMPPA	2	1	1	0	6	0	0	0	0	10	0	2	0.2	1	0.2		E	0
2059	HCCS	2	0	0	4	4	0	0	0	0	10	4	0	0.4	1	0.2	S		0
2075	HPGD	2	3	0	0	5	0	0	0	0	10	0	3	0.3	1	0.2		E	0
2138	LIAS	2	0	0	3	5	0	0	0	0	10	3	0	0.3	1	0.2	S		0
2139	LIG3	2	3	0	0	5	0	0	0	0	10	0	3	0.3	1	0.2		E	0
2150	MACF1	2	0	0	2	6	0	0	0	0	10	2	0	0.2	1	0.2	S		0
2167	MGAT4A	2	0	0	3	5	0	0	0	0	10	3	0	0.3	1	0.2	S		0
2173	MLH1	2	0	0	3	5	0	0	0	0	10	3	0	0.3	1	0.2	S		0
2264	PARN	2	3	0	0	5	0	0	0	0	10	0	3	0.3	1	0.2		E	0
2342	PNPLA4	2	1	1	0	6	0	0	0	0	10	0	2	0.2	1	0.2		E	0
2384	PTGR2	2	0	0	2	6	0	0	0	0	10	2	0	0.2	1	0.2	S		0
2402	RAB40C	2	4	0	0	4	0	0	0	0	10	0	4	0.4	1	0.2		E	0
2504	TMLHE	2	0	0	3	5	0	0	0	0	10	3	0	0.3	1	0.2	S		0
2528	UBA52	2	2	0	0	6	0	0	0	0	10	0	2	0.2	1	0.2		E	0
2567	C10orf2	2	0	0	3	5	0	0	0	0	10	3	0	0.3	1	0.2	S		0
2597	PPCS	2	0	0	2	6	0	0	0	0	10	2	0	0.2	1	0.2	S		0
2601	RASL10A	2	4	0	0	4	0	0	0	0	10	0	4	0.4	1	0.2		E	0
1124	PIN1	1	1	0	7	1	0	0	0	0	10	7	1	0.8	0.875	0.1	S		0
89	AGXT	4	1	0	7	8	0	0	0	0	20	7	1	0.4	0.875	0.2	S		0
2295	PDHX	3	1	0	7	8	0	0	0	1	20	7	1	0.4	0.875	0.2	S		0
158	ART4	2	1	0	6	11	0	0	0	0	20	6	1	0.35	0.857143	0.1	S		0
1610	XYLT1	1	0	0	6	2	1	0	0	0	10	6	1	0.7	0.857143	0.1	S		0
2487	SULF1	1	1	0	6	2	0	0	0	0	10	6	1	0.7	0.857143	0.1	S		0
65	ADCY8	3	4	1	1	10	1	0	0	0	20	1	6	0.35	0.857143	0.15		E	0
754	HS3ST6	4	5	0	1	9	1	0	0	0	20	1	6	0.35	0.857143	0.2		E	0
1542	TTLL4	2	1	0	6	1	0	0	0	0	10	6	1	0.7	0.857143	0.2	S		0
95	AKR1C3	0	1	0	5	4	0	0	0	0	10	5	1	0.6	0.833333	0	S		0
121	ALOX15	0	5	0	1	4	0	0	0	0	10	1	5	0.6	0.833333	0		E	0
254	CHPT1	0	0	1	5	4	0	0	0	0	10	5	1	0.6	0.833333	0	S		0
533	EXOSC2	0	0	0	5	4	1	0	0	0	10	5	1	0.6	0.833333	0	S		0
953	N6AMT2	0	5	0	1	4	0	0	0	0	10	1	5	0.6	0.833333	0		E	0
1614	YKT6	0	1	0	5	4	0	0	0	0	10	5	1	0.6	0.833333	0	S		0
1676	AGPAT1	0	1	0	5	4	0	0	0	0	10	5	1	0.6	0.833333	0	S		0
2118	KIF9	0	4	0	1	4	1	0	0	0	10	1	5	0.6	0.833333	0		E	0
2503	TMEM55B	0	3	0	1	4	2	0	0	0	10	1	5	0.6	0.833333	0		E	0
239	CELA3A	0	5	0	1	3	0	0	0	0	9	1	5	0.666667	0.833333	0		E	0
267	CLPP	1	1	0	5	3	0	0	0	0	10	5	1	0.6	0.833333	0.1	S		0
448	DLST	1	1	0	5	3	0	0	0	0	10	5	1	0.6	0.833333	0.1	S		0
565	FEN1	1	1	0	5	3	0	0	0	0	10	5	1	0.6	0.833333	0.1	S		0
585	FURIN	1	1	0	5	3	0	0	0	0	10	5	1	0.6	0.833333	0.1	S		0
1017	NNMT	1	1	0	5	3	0	0	0	0	10	5	1	0.6	0.833333	0.1	S		0
1108	PGM2L1	1	4	0	1	3	1	0	0	0	10	1	5	0.6	0.833333	0.1		E	0
1384	RPL4	1	4	1	1	3	0	0	0	0	10	1	5	0.6	0.833333	0.1		E	0
1493	TGM3	1	1	0	5	3	0	0	0	0	10	5	1	0.6	0.833333	0.1	S		0
1633	ABHD14B	1	1	0	5	3	0	0	0	0	10	5	1	0.6	0.833333	0.1	S		0
1950	ERCC1	1	1	0	5	3	0	0	0	0	10	5	1	0.6	0.833333	0.1	S		0
1979	FPGS	1	5	0	1	3	0	0	0	0	10	1	5	0.6	0.833333	0.1		E	0
2012	GFOD1	1	5	0	1	3	0	0	0	0	10	1	5	0.6	0.833333	0.1		E	0
2284	PDE4B	1	5	0	1	3	0	0	0	0	10	1	5	0.6	0.833333	0.1		E	0
1516	TOP3A	1	1	0	5	2	0	0	0	0	9	5	1	0.666667	0.833333	0.111111	S		0
890	METAP1	3	1	0	5	10	0	0	0	0	19	5	1	0.315789	0.833333	0.157895	S		0
61	ADC	2	1	0	5	2	0	0	0	0	10	5	1	0.6	0.833333	0.2	S		0
132	APEX2	2	1	0	5	2	0	0	0	0	10	5	1	0.6	0.833333	0.2	S		0
282	COX4I1	2	1	0	5	2	0	0	0	0	10	5	1	0.6	0.833333	0.2	S		0
1187	POLR2E	2	4	0	1	2	1	0	0	0	10	1	5	0.6	0.833333	0.2		E	0
1255	PTGES2	2	5	0	1	2	0	0	0	0	10	1	5	0.6	0.833333	0.2		E	0
1407	SDSL	2	5	0	1	2	0	0	0	0	10	1	5	0.6	0.833333	0.2		E	0
1971	FKBP2	2	4	1	1	2	0	0	0	0	10	1	5	0.6	0.833333	0.2		E	0
2389	PYGM	2	5	0	1	2	0	0	0	0	10	1	5	0.6	0.833333	0.2		E	0
83	AGPAT5	0	0	0	4	5	1	0	0	0	10	4	1	0.5	0.8	0	S		0
369	CYP7A1	0	4	0	1	5	0	0	0	0	10	1	4	0.5	0.8	0		E	0
392	DDX24	0	4	0	1	5	0	0	0	0	10	1	4	0.5	0.8	0		E	0
510	ENPP4	0	1	0	4	5	0	0	0	0	10	4	1	0.5	0.8	0	S		0
637	GFM1	0	1	0	4	5	0	0	0	0	10	4	1	0.5	0.8	0	S		0
641	GGH	0	1	0	4	5	0	0	0	0	10	4	1	0.5	0.8	0	S		0
1077	PDE6C	0	3	1	1	5	0	0	0	0	10	1	4	0.5	0.8	0		E	0
1206	PPCDC	0	0	1	4	5	0	0	0	0	10	4	1	0.5	0.8	0	S		0
1217	PPIG	0	4	0	1	5	0	0	0	0	10	1	4	0.5	0.8	0		E	0
1465	STT3A	0	0	0	4	5	1	0	0	0	10	4	1	0.5	0.8	0	S		0
1692	ALDH16A1	0	4	0	1	5	0	0	0	0	10	1	4	0.5	0.8	0		E	0
2024	GLUL	0	1	0	4	5	0	0	0	0	10	4	1	0.5	0.8	0	S		0
2435	RPAP3	0	1	0	4	5	0	0	0	0	10	4	1	0.5	0.8	0	S		0
2646	NME9	0	1	0	4	5	0	0	0	0	10	4	1	0.5	0.8	0	S		0
434	DHX37	0	4	0	1	4	0	0	0	0	9	1	4	0.555556	0.8	0		E	0
1931	EDEM2	0	1	0	4	4	0	0	0	0	9	4	1	0.555556	0.8	0	S		0
59	ADAT1	1	0	0	4	4	1	0	0	0	10	4	1	0.5	0.8	0.1	S		0
73	ADI1	1	1	1	1	4	2	0	0	0	10	1	4	0.5	0.8	0.1		E	0
88	AGXT2L2	1	4	0	1	4	0	0	0	0	10	1	4	0.5	0.8	0.1		E	0
181	B3GNT9	1	3	0	1	4	1	0	0	0	10	1	4	0.5	0.8	0.1		E	0
186	B4GALT5	1	0	0	4	4	1	0	0	0	10	4	1	0.5	0.8	0.1	S		0
345	CYP27B1	1	3	0	1	4	1	0	0	0	10	1	4	0.5	0.8	0.1		E	0
390	DDX21	1	1	0	4	4	0	0	0	0	10	4	1	0.5	0.8	0.1	S		0
458	DNAJC18	1	0	0	4	4	1	0	0	0	10	4	1	0.5	0.8	0.1	S		0
478	DUOX2	1	3	0	1	4	1	0	0	0	10	1	4	0.5	0.8	0.1		E	0
620	GATC	1	1	0	4	4	0	0	0	0	10	4	1	0.5	0.8	0.1	S		0
684	GNMT	1	4	0	1	4	0	0	0	0	10	1	4	0.5	0.8	0.1		E	0
700	GPX8	1	1	0	4	4	0	0	0	0	10	4	1	0.5	0.8	0.1	S		0
722	GZMB	1	1	0	4	4	0	0	0	0	10	4	1	0.5	0.8	0.1	S		0
755	HS6ST1	1	1	0	4	4	0	0	0	0	10	4	1	0.5	0.8	0.1	S		0
779	IDO1	1	4	0	1	4	0	0	0	0	10	1	4	0.5	0.8	0.1		E	0
832	LOXL1	1	3	0	1	4	1	0	0	0	10	1	4	0.5	0.8	0.1		E	0
904	MGAT5	1	2	0	1	4	2	0	0	0	10	1	4	0.5	0.8	0.1		E	0
914	MMP14	1	3	0	1	4	1	0	0	0	10	1	4	0.5	0.8	0.1		E	0
969	NARS	1	1	0	4	4	0	0	0	0	10	4	1	0.5	0.8	0.1	S		0
1062	PARP1	1	4	0	1	4	0	0	0	0	10	1	4	0.5	0.8	0.1		E	0
1089	PDSS1	1	4	0	1	4	0	0	0	0	10	1	4	0.5	0.8	0.1		E	0
1169	POLA1	1	1	0	4	4	0	0	0	0	10	4	1	0.5	0.8	0.1	S		0
1215	PPID	1	1	0	4	4	0	0	0	0	10	4	1	0.5	0.8	0.1	S		0
1319	RALBP1	1	3	0	1	4	1	0	0	0	10	1	4	0.5	0.8	0.1		E	0
1629	AARSD1	1	4	0	1	4	0	0	0	0	10	1	4	0.5	0.8	0.1		E	0
1766	BDH1	1	2	0	1	4	2	0	0	0	10	1	4	0.5	0.8	0.1		E	0
1832	CROT	1	1	0	4	4	0	0	0	0	10	4	1	0.5	0.8	0.1	S		0
1923	DROSHA	1	4	0	1	4	0	0	0	0	10	1	4	0.5	0.8	0.1		E	0
1947	ENTPD8	1	1	0	4	4	0	0	0	0	10	4	1	0.5	0.8	0.1	S		0
2035	GNG4	1	3	1	1	4	0	0	0	0	10	1	4	0.5	0.8	0.1		E	0
2046	GSTM4	1	2	0	1	4	2	0	0	0	10	1	4	0.5	0.8	0.1		E	0
2048	GSTO2	1	1	0	4	4	0	0	0	0	10	4	1	0.5	0.8	0.1	S		0
2097	IDH3B	1	1	0	4	4	0	0	0	0	10	4	1	0.5	0.8	0.1	S		0
2114	KARS	1	1	0	4	4	0	0	0	0	10	4	1	0.5	0.8	0.1	S		0
2115	KATNA1	1	1	0	4	4	0	0	0	0	10	4	1	0.5	0.8	0.1	S		0
440	DIO3	1	1	0	4	3	0	0	0	0	9	4	1	0.555556	0.8	0.111111	S		0
664	GNA15	1	1	0	4	3	0	0	0	0	9	4	1	0.555556	0.8	0.111111	S		0
846	LTC4S	1	2	1	1	3	1	0	0	0	9	1	4	0.555556	0.8	0.111111		E	0
1034	NXNL1	1	4	0	1	3	0	0	0	0	9	1	4	0.555556	0.8	0.111111		E	0
1517	TOP3B	1	1	0	4	3	0	0	0	0	9	4	1	0.555556	0.8	0.111111	S		0
2568	CAPN3	1	1	0	4	3	0	0	0	0	9	4	1	0.555556	0.8	0.111111	S		0
1186	POLR2D	3	1	0	4	12	0	0	0	0	20	4	1	0.25	0.8	0.15	S		0
120	ALOX12	2	0	0	4	3	1	0	0	0	10	4	1	0.5	0.8	0.2	S		0
343	CYP26C1	1	1	0	4	3	0	0	0	1	10	4	1	0.5	0.8	0.2	S		0
681	GNG8	2	0	0	4	3	1	0	0	0	10	4	1	0.5	0.8	0.2	S		0
939	MTR	2	1	0	4	3	0	0	0	0	10	4	1	0.5	0.8	0.2	S		0
1202	POP4	2	3	0	1	3	1	0	0	0	10	1	4	0.5	0.8	0.2		E	0
1309	RAB7A	2	0	0	4	3	1	0	0	0	10	4	1	0.5	0.8	0.2	S		0
1502	TM7SF2	2	0	0	4	3	1	0	0	0	10	4	1	0.5	0.8	0.2	S		0
1525	TPSD1	2	1	0	4	3	0	0	0	0	10	4	1	0.5	0.8	0.2	S		0
1634	ABHD2	2	1	0	4	3	0	0	0	0	10	4	1	0.5	0.8	0.2	S		0
2087	HSDL1	2	4	0	1	3	0	0	0	0	10	1	4	0.5	0.8	0.2		E	0
2198	MYO7A	2	1	0	4	3	0	0	0	0	10	4	1	0.5	0.8	0.2	S		0
2205	NARF	2	1	0	4	3	0	0	0	0	10	4	1	0.5	0.8	0.2	S		0
2290	PDE8A	2	3	0	1	3	1	0	0	0	10	1	4	0.5	0.8	0.2		E	0
2328	PLCD1	2	0	0	4	3	1	0	0	0	10	4	1	0.5	0.8	0.2	S		0
2439	RPP21	2	1	0	4	3	0	0	0	0	10	4	1	0.5	0.8	0.2	S		0
2464	SGMS2	2	3	0	1	3	1	0	0	0	10	1	4	0.5	0.8	0.2		E	0
2473	SMPD4	2	4	0	1	3	0	0	0	0	10	1	4	0.5	0.8	0.2		E	0
2510	TPST2	2	3	0	1	3	1	0	0	0	10	1	4	0.5	0.8	0.2		E	0
63	ADCY2	0	0	0	3	6	1	0	0	0	10	3	1	0.4	0.75	0	S		0
119	ALOX12B	0	3	0	1	6	0	0	0	0	10	1	3	0.4	0.75	0		E	0
129	AOC3	0	3	0	1	6	0	0	0	0	10	1	3	0.4	0.75	0		E	0
144	ARL3	0	1	0	3	6	0	0	0	0	10	3	1	0.4	0.75	0	S		0
166	AUH	0	2	0	1	6	1	0	0	0	10	1	3	0.4	0.75	0		E	0
179	B3GNT5	0	1	0	3	6	0	0	0	0	10	3	1	0.4	0.75	0	S		0
232	CDA	0	0	1	1	6	2	0	0	0	10	1	3	0.4	0.75	0		E	0
247	CFI	0	1	0	3	6	0	0	0	0	10	3	1	0.4	0.75	0	S		0
278	COQ3	0	2	0	1	6	1	0	0	0	10	1	3	0.4	0.75	0		E	0
403	DDX52	0	2	0	1	6	1	0	0	0	10	1	3	0.4	0.75	0		E	0
488	EEF1A1	0	1	0	3	6	0	0	0	0	10	3	1	0.4	0.75	0	S		0
497	ELOVL1	0	1	0	3	6	0	0	0	0	10	3	1	0.4	0.75	0	S		0
506	ENOPH1	0	3	0	1	6	0	0	0	0	10	1	3	0.4	0.75	0		E	0
571	FKBP3	0	3	0	1	6	0	0	0	0	10	1	3	0.4	0.75	0		E	0
631	GCLM	0	3	0	1	6	0	0	0	0	10	1	3	0.4	0.75	0		E	0
692	GOT2	0	1	0	3	6	0	0	0	0	10	3	1	0.4	0.75	0	S		0
764	HSD17B6	0	1	0	3	6	0	0	0	0	10	3	1	0.4	0.75	0	S		0
774	IDH1	0	1	0	3	6	0	0	0	0	10	3	1	0.4	0.75	0	S		0
865	MANBA	0	1	0	3	6	0	0	0	0	10	3	1	0.4	0.75	0	S		0
928	MRPS30	0	2	0	1	6	1	0	0	0	10	1	3	0.4	0.75	0		E	0
952	MYO9A	0	2	0	1	6	1	0	0	0	10	1	3	0.4	0.75	0		E	0
982	NDUFA5	0	1	0	3	6	0	0	0	0	10	3	1	0.4	0.75	0	S		0
1090	PDSS2	0	2	0	1	6	1	0	0	0	10	1	3	0.4	0.75	0		E	0
1184	POLR2B	0	2	0	1	6	1	0	0	0	10	1	3	0.4	0.75	0		E	0
1207	PPIA	0	1	0	3	6	0	0	0	0	10	3	1	0.4	0.75	0	S		0
1332	RCL1	0	1	0	3	6	0	0	0	0	10	3	1	0.4	0.75	0	S		0
1436	SPACA5B	0	1	0	3	6	0	0	0	0	10	3	1	0.4	0.75	0	S		0
1437	SPACA5	0	1	0	3	6	0	0	0	0	10	3	1	0.4	0.75	0	S		0
1504	TMEM62	0	1	0	3	6	0	0	0	0	10	3	1	0.4	0.75	0	S		0
1547	TXN	0	0	3	1	6	0	0	0	0	10	1	3	0.4	0.75	0		E	0
1556	TYR	0	2	0	1	6	1	0	0	0	10	1	3	0.4	0.75	0		E	0
1579	UGT2B15	0	2	0	1	6	1	0	0	0	10	1	3	0.4	0.75	0		E	0
1580	UGT2B17	0	2	0	1	6	1	0	0	0	10	1	3	0.4	0.75	0		E	0
1706	ALG8	0	3	0	1	6	0	0	0	0	10	1	3	0.4	0.75	0		E	0
1735	ARSF	0	1	0	3	6	0	0	0	0	10	3	1	0.4	0.75	0	S		0
1758	BAAT	0	1	0	3	6	0	0	0	0	10	3	1	0.4	0.75	0	S		0
1834	CRYM	0	1	0	3	6	0	0	0	0	10	3	1	0.4	0.75	0	S		0
1991	GAD1	0	1	0	3	6	0	0	0	0	10	3	1	0.4	0.75	0	S		0
2010	GEN1	0	2	0	1	6	1	0	0	0	10	1	3	0.4	0.75	0		E	0
2184	MRE11A	0	0	0	3	6	1	0	0	0	10	3	1	0.4	0.75	0	S		0
2234	NOX4	0	2	0	1	6	1	0	0	0	10	1	3	0.4	0.75	0		E	0
2327	PLCB4	0	2	1	1	6	0	0	0	0	10	1	3	0.4	0.75	0		E	0
2333	PLCXD2	0	3	0	1	6	0	0	0	0	10	1	3	0.4	0.75	0		E	0
2427	RFC5	0	0	0	3	6	1	0	0	0	10	3	1	0.4	0.75	0	S		0
2514	TRMT2B	0	3	0	1	6	0	0	0	0	10	1	3	0.4	0.75	0		E	0
2516	TSEN2	0	1	0	3	6	0	0	0	0	10	3	1	0.4	0.75	0	S		0
2518	TTLL6	0	2	0	1	6	1	0	0	0	10	1	3	0.4	0.75	0		E	0
2553	XPNPEP1	0	1	0	3	6	0	0	0	0	10	3	1	0.4	0.75	0	S		0
2565	ASPH	0	3	0	1	6	0	0	0	0	10	1	3	0.4	0.75	0		E	0
2650	RAB39A	0	3	0	1	6	0	0	0	0	10	1	3	0.4	0.75	0		E	0
624	GBGT1	0	3	0	1	5	0	0	0	0	9	1	3	0.444444	0.75	0		E	0
1322	RAP2A	0	1	0	3	5	0	0	0	0	9	3	1	0.444444	0.75	0	S		0
1451	SSU72	0	3	0	1	5	0	0	0	0	9	1	3	0.444444	0.75	0		E	0
1853	CYP19A1	0	1	0	3	5	0	0	0	0	9	3	1	0.444444	0.75	0	S		0
1985	FUT6	0	2	0	1	5	1	0	0	0	9	1	3	0.444444	0.75	0		E	0
511	ENPP5	0	2	0	1	4	1	0	0	0	8	1	3	0.5	0.75	0		E	0
2036	GNGT2	0	3	0	1	4	0	0	0	0	8	1	3	0.5	0.75	0		E	0
14	ABHD6	1	3	0	1	5	0	0	0	0	10	1	3	0.4	0.75	0.1		E	0
25	ACADS	1	2	0	1	5	1	0	0	0	10	1	3	0.4	0.75	0.1		E	0
80	AGMAT	1	1	0	3	5	0	0	0	0	10	3	1	0.4	0.75	0.1	S		0
149	ARL8B	1	0	1	3	5	0	0	0	0	10	3	1	0.4	0.75	0.1	S		0
222	CBR1	1	1	0	3	5	0	0	0	0	10	3	1	0.4	0.75	0.1	S		0
243	CETN2	1	0	0	3	5	1	0	0	0	10	3	1	0.4	0.75	0.1	S		0
270	CMA1	1	3	0	1	5	0	0	0	0	10	1	3	0.4	0.75	0.1		E	0
316	CTBS	1	1	0	3	5	0	0	0	0	10	3	1	0.4	0.75	0.1	S		0
317	CTRB1	1	2	0	1	5	1	0	0	0	10	1	3	0.4	0.75	0.1		E	0
327	CXorf21	1	3	0	1	5	0	0	0	0	10	1	3	0.4	0.75	0.1		E	0
336	CYCS	1	3	0	1	5	0	0	0	0	10	1	3	0.4	0.75	0.1		E	0
340	CYP1A2	1	1	0	3	5	0	0	0	0	10	3	1	0.4	0.75	0.1	S		0
342	CYP20A1	1	0	0	3	5	1	0	0	0	10	3	1	0.4	0.75	0.1	S		0
380	DCLRE1B	1	2	1	1	5	0	0	0	0	10	1	3	0.4	0.75	0.1		E	0
386	DDX18	1	2	0	1	5	1	0	0	0	10	1	3	0.4	0.75	0.1		E	0
457	DNAJC10	1	1	0	3	5	0	0	0	0	10	3	1	0.4	0.75	0.1	S		0
494	EIF4A3	1	3	0	1	5	0	0	0	0	10	1	3	0.4	0.75	0.1		E	0
547	F9	1	2	0	1	5	1	0	0	0	10	1	3	0.4	0.75	0.1		E	0
549	FAAH2	1	3	0	1	5	0	0	0	0	10	1	3	0.4	0.75	0.1		E	0
590	FUT5	1	3	0	1	5	0	0	0	0	10	1	3	0.4	0.75	0.1		E	0
600	GALNT11	1	3	0	1	5	0	0	0	0	10	1	3	0.4	0.75	0.1		E	0
717	GUCY1B3	1	1	0	3	5	0	0	0	0	10	3	1	0.4	0.75	0.1	S		0
721	GZMA	1	1	0	3	5	0	0	0	0	10	3	1	0.4	0.75	0.1	S		0
730	HAO1	1	1	0	1	5	2	0	0	0	10	1	3	0.4	0.75	0.1		E	0
906	MGST3	1	1	0	3	5	0	0	0	0	10	3	1	0.4	0.75	0.1	S		0
916	MMP7	1	3	0	1	5	0	0	0	0	10	1	3	0.4	0.75	0.1		E	0
929	MSH2	1	1	0	3	5	0	0	0	0	10	3	1	0.4	0.75	0.1	S		0
974	NDST4	1	0	0	3	5	1	0	0	0	10	3	1	0.4	0.75	0.1	S		0
995	NDUFS3	1	2	1	1	5	0	0	0	0	10	1	3	0.4	0.75	0.1		E	0
1026	NTPCR	1	3	0	1	5	0	0	0	0	10	1	3	0.4	0.75	0.1		E	0
1056	PAPOLA	1	0	0	3	5	1	0	0	0	10	3	1	0.4	0.75	0.1	S		0
1058	PAPOLG	1	1	0	3	5	0	0	0	0	10	3	1	0.4	0.75	0.1	S		0
1061	PARG	1	0	0	3	5	1	0	0	0	10	3	1	0.4	0.75	0.1	S		0
1096	PEX6	1	1	0	3	5	0	0	0	0	10	3	1	0.4	0.75	0.1	S		0
1116	PIGB	1	2	0	1	5	1	0	0	0	10	1	3	0.4	0.75	0.1		E	0
1251	PSMD6	1	0	0	3	5	1	0	0	0	10	3	1	0.4	0.75	0.1	S		0
1304	RAB4B	1	2	1	1	5	0	0	0	0	10	1	3	0.4	0.75	0.1		E	0
1403	SDHD	1	3	0	1	5	0	0	0	0	10	1	3	0.4	0.75	0.1		E	0
1440	SPTLC3	1	1	0	3	5	0	0	0	0	10	3	1	0.4	0.75	0.1	S		0
1445	SRD5A2	1	2	0	1	5	1	0	0	0	10	1	3	0.4	0.75	0.1		E	0
1447	SRR	1	0	1	3	5	0	0	0	0	10	3	1	0.4	0.75	0.1	S		0
1481	TARS	1	1	2	1	5	0	0	0	0	10	1	3	0.4	0.75	0.1		E	0
1496	TGM7	1	2	1	1	5	0	0	0	0	10	1	3	0.4	0.75	0.1		E	0
1521	TPP1	1	0	1	3	5	0	0	0	0	10	3	1	0.4	0.75	0.1	S		0
1788	CASP5	1	1	0	3	5	0	0	0	0	10	3	1	0.4	0.75	0.1	S		0
1842	CTSA	1	2	0	1	5	1	0	0	0	10	1	3	0.4	0.75	0.1		E	0
1882	DDX3Y	1	1	0	3	5	0	0	0	0	10	3	1	0.4	0.75	0.1	S		0
1903	DIS3	1	1	0	3	5	0	0	0	0	10	3	1	0.4	0.75	0.1	S		0
1941	ENOX2	1	3	0	1	5	0	0	0	0	10	1	3	0.4	0.75	0.1		E	0
2051	GUCY1A3	1	1	0	3	5	0	0	0	0	10	3	1	0.4	0.75	0.1	S		0
2074	HPD	1	1	0	3	5	0	0	0	0	10	3	1	0.4	0.75	0.1	S		0
2105	INTS6	1	2	0	1	5	1	0	0	0	10	1	3	0.4	0.75	0.1		E	0
2142	LIPT1	1	1	0	3	5	0	0	0	0	10	3	1	0.4	0.75	0.1	S		0
2202	NAA20	0	1	0	3	5	0	0	0	1	10	3	1	0.4	0.75	0.1	S		0
2244	OASL	1	1	0	3	5	0	0	0	0	10	3	1	0.4	0.75	0.1	S		0
2275	PCYT1B	1	1	0	3	5	0	0	0	0	10	3	1	0.4	0.75	0.1	S		0
2306	PIGA	1	3	0	1	5	0	0	0	0	10	1	3	0.4	0.75	0.1		E	0
2361	PPIL6	1	1	0	1	5	2	0	0	0	10	1	3	0.4	0.75	0.1		E	0
2366	PRDX1	1	1	0	1	5	2	0	0	0	10	1	3	0.4	0.75	0.1		E	0
2382	PTER	1	3	0	1	5	0	0	0	0	10	1	3	0.4	0.75	0.1		E	0
2430	RGS6	1	1	0	3	5	0	0	0	0	10	3	1	0.4	0.75	0.1	S		0
2462	2016-09-05	1	2	0	1	5	1	0	0	0	10	1	3	0.4	0.75	0.1		E	0
2485	ST8SIA4	1	1	0	3	5	0	0	0	0	10	3	1	0.4	0.75	0.1	S		0
2489	SULT1A1	1	0	0	1	5	3	0	0	0	10	1	3	0.4	0.75	0.1		E	0
2589	LRTOMT	1	1	0	3	5	0	0	0	0	10	3	1	0.4	0.75	0.1	S		0
2642	2016-03-02	1	3	0	1	5	0	0	0	0	10	1	3	0.4	0.75	0.1		E	0
2092	HYAL1	2	2	0	6	9	0	0	0	0	19	6	2	0.421053	0.75	0.105263	S		0
913	MMP12	1	0	0	3	4	1	0	0	0	9	3	1	0.444444	0.75	0.111111	S		0
1466	STT3B	1	0	0	3	4	1	0	0	0	9	3	1	0.444444	0.75	0.111111	S		0
1522	TPP2	1	2	0	1	4	1	0	0	0	9	1	3	0.444444	0.75	0.111111		E	0
1615	YPEL1	1	0	0	3	4	1	0	0	0	9	3	1	0.444444	0.75	0.111111	S		0
1746	ASS1	1	1	0	3	4	0	0	0	0	9	3	1	0.444444	0.75	0.111111	S		0
2004	GCH1	1	2	0	1	4	1	0	0	0	9	1	3	0.444444	0.75	0.111111		E	0
2566	ATP6V0E2	1	1	0	3	4	0	0	0	0	9	3	1	0.444444	0.75	0.111111	S		0
2582	HNMT	1	2	0	1	4	1	0	0	0	9	1	3	0.444444	0.75	0.111111		E	0
2612	CHST5	1	0	0	3	4	1	0	0	0	9	3	1	0.444444	0.75	0.111111	S		0
579	FTH1	1	1	0	3	3	0	0	0	0	8	3	1	0.5	0.75	0.125	S		0
1317	RALA	1	3	0	1	3	0	0	0	0	8	1	3	0.5	0.75	0.125		E	0
1803	CES1	4	2	0	6	8	0	0	0	0	20	6	2	0.4	0.75	0.2	S		0
16	ABO	2	1	0	3	4	0	0	0	0	10	3	1	0.4	0.75	0.2	S		0
50	ACSS3	2	2	0	1	4	1	0	0	0	10	1	3	0.4	0.75	0.2		E	0
75	ADPRH	2	1	0	3	4	0	0	0	0	10	3	1	0.4	0.75	0.2	S		0
108	ALDOB	2	2	0	1	4	1	0	0	0	10	1	3	0.4	0.75	0.2		E	0
162	ASPHD2	2	0	1	1	4	2	0	0	0	10	1	3	0.4	0.75	0.2		E	0
205	C1R	2	1	0	3	4	0	0	0	0	10	3	1	0.4	0.75	0.2	S		0
459	DNAL4	2	2	0	1	4	1	0	0	0	10	1	3	0.4	0.75	0.2		E	0
490	EEF2	2	3	0	1	4	0	0	0	0	10	1	3	0.4	0.75	0.2		E	0
597	GALM	2	1	0	3	4	0	0	0	0	10	3	1	0.4	0.75	0.2	S		0
661	GNA12	2	1	0	3	4	0	0	0	0	10	3	1	0.4	0.75	0.2	S		0
662	GNA13	2	1	0	3	4	0	0	0	0	10	3	1	0.4	0.75	0.2	S		0
883	MCM3	2	3	0	1	4	0	0	0	0	10	1	3	0.4	0.75	0.2		E	0
1039	OPLAH	2	1	0	3	4	0	0	0	0	10	3	1	0.4	0.75	0.2	S		0
1111	PGS1	2	1	0	3	4	0	0	0	0	10	3	1	0.4	0.75	0.2	S		0
1250	PSMB9	2	3	0	1	4	0	0	0	0	10	1	3	0.4	0.75	0.2		E	0
1281	RAB15	2	3	0	1	4	0	0	0	0	10	1	3	0.4	0.75	0.2		E	0
1353	RHEBL1	2	1	0	3	4	0	0	0	0	10	3	1	0.4	0.75	0.2	S		0
1382	RPE65	2	1	0	3	4	0	0	0	0	10	3	1	0.4	0.75	0.2	S		0
1409	2016-09-01	2	3	0	1	4	0	0	0	0	10	1	3	0.4	0.75	0.2		E	0
1427	SMUG1	2	1	0	3	4	0	0	0	0	10	3	1	0.4	0.75	0.2	S		0
1593	UROS	1	3	0	1	4	0	0	0	1	10	1	3	0.4	0.75	0.2		E	0
1678	AGPAT3	2	0	0	3	4	1	0	0	0	10	3	1	0.4	0.75	0.2	S		0
1693	ALDH1A2	2	2	0	1	4	1	0	0	0	10	1	3	0.4	0.75	0.2		E	0
1878	DDX17	2	1	0	3	4	0	0	0	0	10	3	1	0.4	0.75	0.2	S		0
2103	INMT	2	1	0	3	4	0	0	0	0	10	3	1	0.4	0.75	0.2	S		0
2146	LPO	2	0	1	3	4	0	0	0	0	10	3	1	0.4	0.75	0.2	S		0
2176	MMP2	2	2	1	1	4	0	0	0	0	10	1	3	0.4	0.75	0.2		E	0
2222	NEIL2	2	2	0	1	4	1	0	0	0	10	1	3	0.4	0.75	0.2		E	0
2227	NIT1	2	1	0	1	4	2	0	0	0	10	1	3	0.4	0.75	0.2		E	0
2353	POLR3H	2	1	0	3	4	0	0	0	0	10	3	1	0.4	0.75	0.2	S		0
2463	2016-09-09	2	1	0	1	4	2	0	0	0	10	1	3	0.4	0.75	0.2		E	0
2475	SOD2	2	0	0	3	4	1	0	0	0	10	3	1	0.4	0.75	0.2	S		0
2498	TERT	2	2	1	1	4	0	0	0	0	10	1	3	0.4	0.75	0.2		E	0
2544	VNN2	1	1	0	3	4	0	0	0	1	10	3	1	0.4	0.75	0.2	S		0
2647	POLK	2	3	0	1	4	0	0	0	0	10	1	3	0.4	0.75	0.2		E	0
44	ACSL1	0	5	0	2	3	0	0	0	0	10	2	5	0.7	0.714286	0		E	0
1370	RNASE7	0	2	0	5	3	0	0	0	0	10	5	2	0.7	0.714286	0	S		0
1914	DOLPP1	0	5	0	2	3	0	0	0	0	10	2	5	0.7	0.714286	0		E	0
2262	PARK7	0	1	0	5	3	1	0	0	0	10	5	2	0.7	0.714286	0	S		0
1565	UGCG	0	2	0	5	2	0	0	0	0	9	5	2	0.777778	0.714286	0	S		0
1630	ABAT	0	4	0	2	2	1	0	0	0	9	2	5	0.777778	0.714286	0		E	0
2318	PLA2G2A	0	2	0	5	2	0	0	0	0	9	5	2	0.777778	0.714286	0	S		0
649	GLS2	2	4	1	2	11	0	0	0	0	20	2	5	0.35	0.714286	0.1		E	0
183	B4GALNT1	1	2	0	5	2	0	0	0	0	10	5	2	0.7	0.714286	0.1	S		0
237	CELA2A	1	1	0	5	2	1	0	0	0	10	5	2	0.7	0.714286	0.1	S		0
543	F13A1	1	1	0	5	2	1	0	0	0	10	5	2	0.7	0.714286	0.1	S		0
596	GAL3ST4	1	2	0	5	2	0	0	0	0	10	5	2	0.7	0.714286	0.1	S		0
1047	OXCT2	1	1	0	5	2	1	0	0	0	10	5	2	0.7	0.714286	0.1	S		0
1109	PGM5	1	4	0	2	2	1	0	0	0	10	2	5	0.7	0.714286	0.1		E	0
1128	PLA2G12A	1	2	0	5	2	0	0	0	0	10	5	2	0.7	0.714286	0.1	S		0
1136	PLA2G3	1	5	0	2	2	0	0	0	0	10	2	5	0.7	0.714286	0.1		E	0
1222	PPM1H	1	2	0	2	2	3	0	0	0	10	2	5	0.7	0.714286	0.1		E	0
1352	RHBDL3	1	2	0	5	2	0	0	0	0	10	5	2	0.7	0.714286	0.1	S		0
1754	B4GALNT2	1	5	0	2	2	0	0	0	0	10	2	5	0.7	0.714286	0.1		E	0
1799	CDH16	1	2	0	5	2	0	0	0	0	10	5	2	0.7	0.714286	0.1	S		0
1995	GALNT9	1	5	0	2	2	0	0	0	0	10	2	5	0.7	0.714286	0.1		E	0
175	B3GAT3	2	2	0	5	1	0	0	0	0	10	5	2	0.7	0.714286	0.2	S		0
1041	OSGEPL1	2	4	0	2	1	1	0	0	0	10	2	5	0.7	0.714286	0.2		E	0
1533	TRMT61A	2	5	0	2	1	0	0	0	0	10	2	5	0.7	0.714286	0.2		E	0
1828	CPT1B	2	4	0	2	1	1	0	0	0	10	2	5	0.7	0.714286	0.2		E	0
2320	PLA2G6	2	2	0	5	1	0	0	0	0	10	5	2	0.7	0.714286	0.2	S		0
2084	HSD17B4	1	5	0	3	7	2	0	0	0	18	3	7	0.555556	0.7	0.0555556		E	0
1852	CYP11B1	3	3	0	7	7	0	0	0	0	20	7	3	0.5	0.7	0.15	S		0

## Sheet: GPCR
No	gene	DD	DN	DE	ND	NN	NE	ED	EN	EE	tot	up.reg	dn.reg	hit.ratio	dir.score	conflict	Suppressor	Enhancer	%upreg Enrich
143	GPRC6A	1	0	0	0	5	0	0	4	0	10	4	0	0.4	1	0.1	S		0.4
369	S1PR5	2	1	0	0	4	0	0	3	0	10	3	1	0.4	0.75	0.2	S		0.3
383	CCRL1	0	0	0	0	7	0	0	2	0	9	2	0	0.222222	1	0	S		0.222222
194	NPY1R	1	0	0	0	7	0	1	1	0	10	2	0	0.2	1	0.1	S		0.2
180	MRGPRE	0	1	0	1	6	0	0	2	0	10	3	1	0.4	0.75	0	S		0.2
345	LPAR6	0	0	0	1	6	1	0	2	0	10	3	1	0.4	0.75	0	S		0.2
69	GLP1R	1	1	0	1	5	0	1	1	0	10	3	1	0.4	0.75	0.1	S		0.2
378	XCR1	1	1	0	1	5	0	0	2	0	10	3	1	0.4	0.75	0.1	S		0.2
297	CX3CR1	0	0	0	2	15	0	0	3	0	20	5	0	0.25	1	0	S		0.15
279	ADCYAP1R1	0	0	0	2	6	0	0	1	0	9	3	0	0.333333	1	0	S		0.111111
273	UTS2R	1	1	0	3	3	0	0	1	0	9	4	1	0.555556	0.8	0.111111	S		0.111111
65	GALR3	0	1	0	2	5	0	1	0	0	9	3	1	0.444444	0.75	0	S		0.111111
21	C3AR1	0	0	0	2	7	0	0	1	0	10	3	0	0.3	1	0	S		0.1
47	F2R	0	0	0	2	7	0	0	1	0	10	3	0	0.3	1	0	S		0.1
84	GPR133	0	0	0	2	7	0	0	1	0	10	3	0	0.3	1	0	S		0.1
85	GPR135	0	0	0	2	7	0	0	1	0	10	3	0	0.3	1	0	S		0.1
105	GPR174	0	0	0	1	8	0	0	1	0	10	2	0	0.2	1	0	S		0.1
110	GPR19	0	0	0	1	8	0	0	1	0	10	2	0	0.2	1	0	S		0.1
118	GPR37	0	0	0	1	8	0	0	1	0	10	2	0	0.2	1	0	S		0.1
128	GPR65	0	0	0	4	5	0	0	1	0	10	5	0	0.5	1	0	S		0.1
154	HTR1D	0	0	0	2	7	0	0	1	0	10	3	0	0.3	1	0	S		0.1
281	ADORA3	0	0	0	2	7	0	0	1	0	10	3	0	0.3	1	0	S		0.1
288	CCR3	0	0	0	1	8	0	0	1	0	10	2	0	0.2	1	0	S		0.1
301	CXCR5	0	0	0	1	8	0	0	1	0	10	2	0	0.2	1	0	S		0.1
370	SIGMAR1	0	0	0	2	7	0	0	1	0	10	3	0	0.3	1	0	S		0.1
70	GLP2R	1	0	0	2	6	0	0	1	0	10	3	0	0.3	1	0.1	S		0.1
204	OPN3	1	0	0	1	7	0	0	1	0	10	2	0	0.2	1	0.1	S		0.1
82	GPR12	2	0	0	1	6	0	0	1	0	10	2	0	0.2	1	0.2	S		0.1
234	S1PR3	2	0	0	3	4	0	0	1	0	10	4	0	0.4	1	0.2	S		0.1
165	LPAR2	0	0	0	3	5	1	0	1	0	10	4	1	0.5	0.8	0	S		0.1
22	C5AR1	0	1	0	2	6	0	0	1	0	10	3	1	0.4	0.75	0	S		0.1
131	GPR77	0	3	0	0	6	0	0	1	0	10	1	3	0.4	0.75	0		E	0.1
138	GPR97	0	1	0	2	6	0	0	1	0	10	3	1	0.4	0.75	0	S		0.1
263	TAS2R46	0	2	0	0	6	1	0	1	0	10	1	3	0.4	0.75	0		E	0.1
270	TM2D1	0	0	0	2	6	1	0	1	0	10	3	1	0.4	0.75	0	S		0.1
321	GPR156	0	1	0	2	6	0	0	1	0	10	3	1	0.4	0.75	0	S		0.1
368	RXFP2	0	1	0	2	6	0	0	1	0	10	3	1	0.4	0.75	0	S		0.1
191	NPBWR1	1	3	0	0	5	0	0	1	0	10	1	3	0.4	0.75	0.1		E	0.1
29	CELSR1	0	3	0	0	15	1	0	1	0	20	1	4	0.25	0.8	0		E	0.05
35	CHRM5	0	3	0	0	7	0	0	0	0	10	0	3	0.3	1	0		E	0
36	CXCR1	0	2	0	0	8	0	0	0	0	10	0	2	0.2	1	0		E	0
56	FZD2	0	0	0	0	8	2	0	0	0	10	0	2	0.2	1	0		E	0
62	GABBR2	0	2	0	0	8	0	0	0	0	10	0	2	0.2	1	0		E	0
67	GHRHR	0	0	0	2	8	0	0	0	0	10	2	0	0.2	1	0	S		0
107	GPR179	0	3	0	0	7	0	0	0	0	10	0	3	0.3	1	0		E	0
108	GPR182	0	0	0	0	8	2	0	0	0	10	0	2	0.2	1	0		E	0
109	GPR183	0	1	0	0	8	1	0	0	0	10	0	2	0.2	1	0		E	0
112	GPR21	0	2	0	0	8	0	0	0	0	10	0	2	0.2	1	0		E	0
113	GPR22	0	2	0	0	8	0	0	0	0	10	0	2	0.2	1	0		E	0
142	GPRC5D	0	0	1	0	7	2	0	0	0	10	0	3	0.3	1	0		E	0
146	GRPR	0	1	0	0	8	1	0	0	0	10	0	2	0.2	1	0		E	0
158	HTR2C	0	3	0	0	7	0	0	0	0	10	0	3	0.3	1	0		E	0
163	LGR5	0	2	0	0	8	0	0	0	0	10	0	2	0.2	1	0		E	0
164	LHCGR	0	2	0	0	8	0	0	0	0	10	0	2	0.2	1	0		E	0
167	LPAR4	0	1	1	0	6	2	0	0	0	10	0	4	0.4	1	0		E	0
169	LPHN3	0	0	0	3	7	0	0	0	0	10	3	0	0.3	1	0	S		0
177	MCHR1	0	4	0	0	6	0	0	0	0	10	0	4	0.4	1	0		E	0
188	NMBR	0	0	0	2	8	0	0	0	0	10	2	0	0.2	1	0	S		0
210	OXTR	0	2	1	0	7	0	0	0	0	10	0	3	0.3	1	0		E	0
220	PTGDR	0	2	0	0	8	0	0	0	0	10	0	2	0.2	1	0		E	0
226	QRFPR	0	0	0	2	8	0	0	0	0	10	2	0	0.2	1	0	S		0
232	S1PR1	0	0	0	2	8	0	0	0	0	10	2	0	0.2	1	0	S		0
247	TACR2	0	0	0	2	8	0	0	0	0	10	2	0	0.2	1	0	S		0
252	TAS2R10	0	3	0	0	6	1	0	0	0	10	0	4	0.4	1	0		E	0
253	TAS2R13	0	0	0	0	8	2	0	0	0	10	0	2	0.2	1	0		E	0
258	TAS2R31	0	4	0	0	6	0	0	0	0	10	0	4	0.4	1	0		E	0
269	TAS2R9	0	1	0	0	8	1	0	0	0	10	0	2	0.2	1	0		E	0
287	CCR2	0	3	0	0	5	2	0	0	0	10	0	5	0.5	1	0		E	0
289	CCR5	0	2	1	0	7	0	0	0	0	10	0	3	0.3	1	0		E	0
290	CCR6	0	2	0	0	8	0	0	0	0	10	0	2	0.2	1	0		E	0
310	GABBR1	0	1	0	0	8	1	0	0	0	10	0	2	0.2	1	0		E	0
316	GPR110	0	1	0	0	8	1	0	0	0	10	0	2	0.2	1	0		E	0
350	MCHR2	0	0	0	0	8	2	0	0	0	10	0	2	0.2	1	0		E	0
359	P2RY12	0	1	0	0	8	1	0	0	0	10	0	2	0.2	1	0		E	0
361	P2RY2	0	2	0	0	8	0	0	0	0	10	0	2	0.2	1	0		E	0
366	PTH1R	0	2	0	0	8	0	0	0	0	10	0	2	0.2	1	0		E	0
367	RGR	0	2	0	0	6	2	0	0	0	10	0	4	0.4	1	0		E	0
379	XPR1	0	1	0	0	8	1	0	0	0	10	0	2	0.2	1	0		E	0
382	GPR56	0	2	0	0	7	0	0	0	0	9	0	2	0.222222	1	0		E	0
19	BDKRB2	1	1	0	0	7	1	0	0	0	10	0	2	0.2	1	0.1		E	0
20	BRS3	1	0	0	2	7	0	0	0	0	10	2	0	0.2	1	0.1	S		0
63	GALR1	1	2	0	0	7	0	0	0	0	10	0	2	0.2	1	0.1		E	0
66	GCGR	1	0	0	3	6	0	0	0	0	10	3	0	0.3	1	0.1	S		0
71	GPR101	1	1	0	0	7	1	0	0	0	10	0	2	0.2	1	0.1		E	0
79	GPR124	1	1	1	0	6	1	0	0	0	10	0	3	0.3	1	0.1		E	0
83	GPR132	1	2	0	0	7	0	0	0	0	10	0	2	0.2	1	0.1		E	0
90	GPR144	1	5	0	0	4	0	0	0	0	10	0	5	0.5	1	0.1		E	0
93	GPR149	1	1	0	0	7	1	0	0	0	10	0	2	0.2	1	0.1		E	0
103	GPR171	1	3	0	0	5	1	0	0	0	10	0	4	0.4	1	0.1		E	0
111	GPR20	1	1	0	0	7	1	0	0	0	10	0	2	0.2	1	0.1		E	0
203	OPN1SW	1	2	0	0	6	1	0	0	0	10	0	3	0.3	1	0.1		E	0
239	SSTR3	1	3	0	0	5	1	0	0	0	10	0	4	0.4	1	0.1		E	0
280	ADORA1	1	1	0	0	7	1	0	0	0	10	0	2	0.2	1	0.1		E	0
293	CHRM2	1	1	0	0	7	1	0	0	0	10	0	2	0.2	1	0.1		E	0
304	DRD3	1	0	0	3	6	0	0	0	0	10	3	0	0.3	1	0.1	S		0
315	GPR107	1	0	0	2	7	0	0	0	0	10	2	0	0.2	1	0.1	S		0
351	MRGPRF	1	2	0	0	6	1	0	0	0	10	0	3	0.3	1	0.1		E	0
377	TSHR	1	1	0	0	7	1	0	0	0	10	0	2	0.2	1	0.1		E	0
215	P2RY8	1	4	0	0	4	0	0	0	0	9	0	4	0.444444	1	0.111111		E	0
116	GPR31	2	2	0	0	5	1	0	0	0	10	0	3	0.3	1	0.2		E	0
170	MAS1	2	0	2	0	6	0	0	0	0	10	0	2	0.2	1	0.2		E	0
196	NPY5R	2	2	0	0	6	0	0	0	0	10	0	2	0.2	1	0.2		E	0
235	S1PR4	2	1	0	0	6	1	0	0	0	10	0	2	0.2	1	0.2		E	0
353	NPSR1	1	2	0	0	5	1	0	0	1	10	0	3	0.3	1	0.2		E	0
12	APLNR	2	1	0	5	2	0	0	0	0	10	5	1	0.6	0.833333	0.2	S		0
286	CASR	0	1	0	4	5	0	0	0	0	10	4	1	0.5	0.8	0	S		0
341	HTR7	0	1	0	4	5	0	0	0	0	10	4	1	0.5	0.8	0	S		0
342	LGR6	0	3	0	1	5	1	0	0	0	10	1	4	0.5	0.8	0		E	0
54	FZD10	1	1	0	4	4	0	0	0	0	10	4	1	0.5	0.8	0.1	S		0
144	GRM3	1	3	0	1	4	1	0	0	0	10	1	4	0.5	0.8	0.1		E	0
227	RHO	1	2	0	1	4	2	0	0	0	10	1	4	0.5	0.8	0.1		E	0
96	GPR152	2	4	0	1	3	0	0	0	0	10	1	4	0.5	0.8	0.2		E	0
101	GPR160	0	3	0	1	6	0	0	0	0	10	1	3	0.4	0.75	0		E	0
135	GPR84	0	1	0	3	6	0	0	0	0	10	3	1	0.4	0.75	0	S		0
150	HCRTR1	0	0	0	1	6	3	0	0	0	10	1	3	0.4	0.75	0		E	0
171	MAS1L	0	2	1	1	6	0	0	0	0	10	1	3	0.4	0.75	0		E	0
185	MRGPRX4	0	2	0	1	6	1	0	0	0	10	1	3	0.4	0.75	0		E	0
186	MTNR1A	0	1	0	1	6	2	0	0	0	10	1	3	0.4	0.75	0		E	0
285	CALCR	0	2	1	1	6	0	0	0	0	10	1	3	0.4	0.75	0		E	0
309	FZD6	0	1	0	1	6	2	0	0	0	10	1	3	0.4	0.75	0		E	0
313	GPBAR1	0	2	1	1	6	0	0	0	0	10	1	3	0.4	0.75	0		E	0
322	GPR162	0	2	1	1	6	0	0	0	0	10	1	3	0.4	0.75	0		E	0
357	OPRM1	0	1	0	3	5	0	0	0	0	9	3	1	0.444444	0.75	0	S		0
27	CCR7	1	2	0	1	5	1	0	0	0	10	1	3	0.4	0.75	0.1		E	0
31	CELSR3	1	1	0	3	5	0	0	0	0	10	3	1	0.4	0.75	0.1	S		0
34	CHRM4	1	1	0	3	5	0	0	0	0	10	3	1	0.4	0.75	0.1	S		0
58	FZD5	1	2	0	1	5	1	0	0	0	10	1	3	0.4	0.75	0.1		E	0
68	GIPR	1	3	0	1	5	0	0	0	0	10	1	3	0.4	0.75	0.1		E	0
187	MTNR1B	1	1	1	1	5	1	0	0	0	10	1	3	0.4	0.75	0.1		E	0
240	SSTR4	1	2	0	1	5	1	0	0	0	10	1	3	0.4	0.75	0.1		E	0
248	TACR3	1	2	0	1	5	1	0	0	0	10	1	3	0.4	0.75	0.1		E	0
15	BAI1	2	1	0	3	4	0	0	0	0	10	3	1	0.4	0.75	0.2	S		0
334	GRM2	2	1	0	3	4	0	0	0	0	10	3	1	0.4	0.75	0.2	S		0
363	PTAFR	2	1	0	3	4	0	0	0	0	10	3	1	0.4	0.75	0.2	S		0
371	SSTR5	2	3	0	1	4	0	0	0	0	10	1	3	0.4	0.75	0.2		E	0
375	TBXA2R	2	3	0	1	4	0	0	0	0	10	1	3	0.4	0.75	0.2		E	0
376	TPRA1	2	1	0	3	4	0	0	0	0	10	3	1	0.4	0.75	0.2	S		0

## Sheet: Ion channel
No	gene	DD	DN	DE	ND	NN	NE	ED	EN	EE	tot	up.reg	dn.reg	hit.ratio	dir.score	conflict	Suppressor	Enhancer	%upreg Enrich
436	CSF2RA	0	0	0	2	6	0	0	2	0	10	4	0	0.4	1	0	S		0.2
560	NOX1	1	0	0	0	7	0	0	2	0	10	2	0	0.2	1	0.1	S		0.2
533	KCNK17	2	0	0	1	5	0	0	2	0	10	3	0	0.3	1	0.2	S		0.2
603	TOMM40	2	0	0	1	5	0	0	2	0	10	3	0	0.3	1	0.2	S		0.2
444	EVI2A	0	0	0	2	5	1	0	2	0	10	4	1	0.5	0.8	0	S		0.2
249	LRP10	1	0	1	2	4	0	1	1	0	10	4	1	0.5	0.8	0.1	S		0.2
331	TLR4	1	1	0	2	4	0	0	2	0	10	4	1	0.5	0.8	0.1	S		0.2
516	KCNG3	1	1	0	2	4	0	0	2	0	10	4	1	0.5	0.8	0.1	S		0.2
297	SCN10A	0	1	0	1	6	0	0	2	0	10	3	1	0.4	0.75	0	S		0.2
402	CATSPER2	0	0	0	1	6	1	0	2	0	10	3	1	0.4	0.75	0	S		0.2
564	OLR1	0	1	0	1	6	0	0	2	0	10	3	1	0.4	0.75	0	S		0.2
583	SCARA3	0	1	0	1	6	0	0	2	0	10	3	1	0.4	0.75	0	S		0.2
576	PRKD2	2	2	0	2	11	0	2	1	0	20	5	2	0.35	0.714286	0.1	S		0.15
132	HLA-DQA2	0	1	0	2	4	0	1	0	0	8	3	1	0.5	0.75	0	S		0.125
609	TRPM4	0	0	0	1	7	0	0	1	0	9	2	0	0.222222	1	0	S		0.111111
235	KCTD16	1	4	0	0	3	0	0	1	0	9	1	4	0.555556	0.8	0.111111		E	0.111111
75	CLIC4	1	1	0	2	4	0	0	1	0	9	3	1	0.444444	0.75	0.111111	S		0.111111
128	HLA-DOA	0	0	0	1	8	0	0	1	0	10	2	0	0.2	1	0	S		0.1
465	GFRA1	0	0	0	1	8	0	0	1	0	10	2	0	0.2	1	0	S		0.1
587	SCN2A	0	0	0	1	8	0	0	1	0	10	2	0	0.2	1	0	S		0.1
589	SCN3B	0	0	0	3	6	0	0	1	0	10	4	0	0.4	1	0	S		0.1
51	CD80	1	0	0	2	6	0	0	1	0	10	3	0	0.3	1	0.1	S		0.1
202	KCNJ2	1	0	0	1	7	0	1	0	0	10	2	0	0.2	1	0.1	S		0.1
207	KCNJ9	1	0	0	5	3	0	0	1	0	10	6	0	0.6	1	0.1	S		0.1
318	SLC6A19	1	0	0	1	7	0	0	1	0	10	2	0	0.2	1	0.1	S		0.1
355	TRPC1	1	0	0	1	7	0	0	1	0	10	2	0	0.2	1	0.1	S		0.1
394	CACNA1H	1	0	0	1	7	0	0	1	0	10	2	0	0.2	1	0.1	S		0.1
502	IL6R	2	0	0	2	5	0	1	0	0	10	3	0	0.3	1	0.2	S		0.1
369	ULBP2	0	1	0	3	5	0	1	0	0	10	4	1	0.5	0.8	0	S		0.1
386	ASGR2	0	3	0	0	5	1	0	1	0	10	1	4	0.5	0.8	0		E	0.1
471	GLRA2	0	0	0	3	5	1	0	1	0	10	4	1	0.5	0.8	0	S		0.1
269	NPTXR	1	3	0	0	4	1	1	0	0	10	1	4	0.5	0.8	0.1		E	0.1
593	SCNM1	1	3	0	0	4	1	0	1	0	10	1	4	0.5	0.8	0.1		E	0.1
124	HCN2	2	3	0	0	3	1	0	1	0	10	1	4	0.5	0.8	0.2		E	0.1
457	FXYD6	2	1	0	3	3	0	0	1	0	10	4	1	0.5	0.8	0.2	S		0.1
53	CHRNA10	0	1	0	2	6	0	0	1	0	10	3	1	0.4	0.75	0	S		0.1
69	CLCN4	0	3	0	0	6	0	1	0	0	10	1	3	0.4	0.75	0		E	0.1
105	GABRR2	0	2	0	0	6	1	0	1	0	10	1	3	0.4	0.75	0		E	0.1
159	IL20RA	0	3	0	0	6	0	0	1	0	10	1	3	0.4	0.75	0		E	0.1
172	ITGB7	0	1	0	2	6	0	0	1	0	10	3	1	0.4	0.75	0	S		0.1
177	KCNA10	0	1	0	2	6	0	0	1	0	10	3	1	0.4	0.75	0	S		0.1
247	KLRB1	0	1	0	2	6	0	0	1	0	10	3	1	0.4	0.75	0	S		0.1
291	PRPH2	0	1	0	2	6	0	0	1	0	10	3	1	0.4	0.75	0	S		0.1
343	TNFRSF10D	0	0	0	2	6	1	0	1	0	10	3	1	0.4	0.75	0	S		0.1
521	KCNH7	0	0	0	2	6	1	0	1	0	10	3	1	0.4	0.75	0	S		0.1
622	HFE	0	2	0	0	6	1	0	1	0	10	1	3	0.4	0.75	0		E	0.1
101	GABRG3	1	3	0	0	5	0	0	1	0	10	1	3	0.4	0.75	0.1		E	0.1
319	SLC6A1	1	1	0	2	5	0	0	1	0	10	3	1	0.4	0.75	0.1	S		0.1
532	KCNK16	1	1	0	2	5	0	0	1	0	10	3	1	0.4	0.75	0.1	S		0.1
10	AQP3	2	1	0	2	4	0	0	1	0	10	3	1	0.4	0.75	0.2	S		0.1
196	KCNG4	2	3	0	0	4	0	0	1	0	10	1	3	0.4	0.75	0.2		E	0.1
370	ULBP3	2	1	0	0	4	2	1	0	0	10	1	3	0.4	0.75	0.2		E	0.1
149	IL13RA1	0	5	0	1	3	0	0	1	0	10	2	5	0.7	0.714286	0		E	0.1
348	TNFRSF1A	0	3	0	1	3	2	0	1	0	10	2	5	0.7	0.714286	0		E	0.1
360	TRPM5	0	2	0	4	3	0	0	1	0	10	5	2	0.7	0.714286	0	S		0.1
382	ANTXR1	0	5	0	0	13	0	0	1	0	19	1	5	0.315789	0.833333	0		E	0.0526316
537	KCNMB3	0	0	0	4	16	0	0	0	0	20	4	0	0.2	1	0	S		0
45	CD3G	0	2	0	0	8	0	0	0	0	10	0	2	0.2	1	0		E	0
47	CD5L	0	0	0	3	7	0	0	0	0	10	3	0	0.3	1	0	S		0
67	CLCA4	0	2	0	0	8	0	0	0	0	10	0	2	0.2	1	0		E	0
83	CUBN	0	2	0	0	8	0	0	0	0	10	0	2	0.2	1	0		E	0
94	FXYD7	0	2	0	0	7	1	0	0	0	10	0	3	0.3	1	0		E	0
143	IFNGR1	0	0	0	2	8	0	0	0	0	10	2	0	0.2	1	0	S		0
167	IL7R	0	2	0	0	8	0	0	0	0	10	0	2	0.2	1	0		E	0
183	KCNA7	0	0	0	2	8	0	0	0	0	10	2	0	0.2	1	0	S		0
201	KCNJ12	0	2	1	0	7	0	0	0	0	10	0	3	0.3	1	0		E	0
205	KCNJ6	0	0	0	2	8	0	0	0	0	10	2	0	0.2	1	0	S		0
206	KCNJ8	0	0	0	2	8	0	0	0	0	10	2	0	0.2	1	0	S		0
238	KCTD19	0	0	0	2	8	0	0	0	0	10	2	0	0.2	1	0	S		0
241	KCTD3	0	0	0	2	8	0	0	0	0	10	2	0	0.2	1	0	S		0
267	NGFR	0	4	0	0	6	0	0	0	0	10	0	4	0.4	1	0		E	0
295	RYR3	0	2	0	0	8	0	0	0	0	10	0	2	0.2	1	0		E	0
316	SLAMF1	0	0	0	2	8	0	0	0	0	10	2	0	0.2	1	0	S		0
328	TLR1	0	0	0	2	8	0	0	0	0	10	2	0	0.2	1	0	S		0
339	TMEM38B	0	0	0	2	8	0	0	0	0	10	2	0	0.2	1	0	S		0
356	TRPC5	0	1	0	0	8	1	0	0	0	10	0	2	0.2	1	0		E	0
361	TRPM7	0	2	0	0	8	0	0	0	0	10	0	2	0.2	1	0		E	0
438	CXADR	0	0	0	0	8	2	0	0	0	10	0	2	0.2	1	0		E	0
442	EDNRA	0	3	0	0	7	0	0	0	0	10	0	3	0.3	1	0		E	0
459	GABRA2	0	2	0	0	6	2	0	0	0	10	0	4	0.4	1	0		E	0
472	GLRA3	0	0	0	3	7	0	0	0	0	10	3	0	0.3	1	0	S		0
493	IL1R2	0	1	0	0	8	1	0	0	0	10	0	2	0.2	1	0		E	0
499	IL31RA	0	0	0	4	6	0	0	0	0	10	4	0	0.4	1	0	S		0
500	IL4R	0	1	0	0	8	1	0	0	0	10	0	2	0.2	1	0		E	0
528	KCNJ16	0	0	0	4	6	0	0	0	0	10	4	0	0.4	1	0	S		0
543	KCNQ4	0	4	0	0	6	0	0	0	0	10	0	4	0.4	1	0		E	0
552	LILRB1	0	3	0	0	6	1	0	0	0	10	0	4	0.4	1	0		E	0
556	MR1	0	0	0	3	7	0	0	0	0	10	3	0	0.3	1	0	S		0
578	PTCH1	0	3	0	0	7	0	0	0	0	10	0	3	0.3	1	0		E	0
604	TP53INP1	0	2	0	0	8	0	0	0	0	10	0	2	0.2	1	0		E	0
613	TTYH1	0	3	0	0	7	0	0	0	0	10	0	3	0.3	1	0		E	0
617	AQP1	0	0	0	2	8	0	0	0	0	10	2	0	0.2	1	0	S		0
621	FXYD3	0	1	0	0	7	2	0	0	0	10	0	3	0.3	1	0		E	0
638	SLC9C1	0	0	0	2	8	0	0	0	0	10	2	0	0.2	1	0	S		0
46	CD5	0	1	0	0	7	1	0	0	0	9	0	2	0.222222	1	0		E	0
193	KCNE4	0	2	0	0	7	0	0	0	0	9	0	2	0.222222	1	0		E	0
233	KCTD13	0	2	0	0	7	0	0	0	0	9	0	2	0.222222	1	0		E	0
333	TLR6	0	0	0	2	7	0	0	0	0	9	2	0	0.222222	1	0	S		0
409	CD40	0	3	1	0	5	0	0	0	0	9	0	4	0.444444	1	0		E	0
42	CD2	0	2	0	0	5	1	0	0	0	8	0	3	0.375	1	0		E	0
108	GPC1	0	5	0	0	3	0	0	0	0	8	0	5	0.625	1	0		E	0
440	DMBT1	0	1	0	0	1	0	0	0	0	2	0	1	0.5	1	0		E	0
18	BSND	1	0	0	2	7	0	0	0	0	10	2	0	0.2	1	0.1	S		0
55	CHRNA4	1	2	0	0	6	1	0	0	0	10	0	3	0.3	1	0.1		E	0
63	CHRNE	1	2	0	0	7	0	0	0	0	10	0	2	0.2	1	0.1		E	0
73	CLIC1	1	0	0	3	6	0	0	0	0	10	3	0	0.3	1	0.1	S		0
109	GPC4	1	0	0	2	7	0	0	0	0	10	2	0	0.2	1	0.1	S		0
137	HLA-G	1	1	0	0	7	1	0	0	0	10	0	2	0.2	1	0.1		E	0
139	HTR3C	1	2	0	0	7	0	0	0	0	10	0	2	0.2	1	0.1		E	0
141	ICAM1	1	0	0	2	7	0	0	0	0	10	2	0	0.2	1	0.1	S		0
165	IL2RG	1	1	0	0	6	2	0	0	0	10	0	3	0.3	1	0.1		E	0
175	JPH3	1	4	0	0	4	1	0	0	0	10	0	5	0.5	1	0.1		E	0
198	KCNH4	1	4	0	0	5	0	0	0	0	10	0	4	0.4	1	0.1		E	0
211	KCNK18	1	0	0	2	7	0	0	0	0	10	2	0	0.2	1	0.1	S		0
212	KCNK1	1	2	0	0	7	0	0	0	0	10	0	2	0.2	1	0.1		E	0
221	KCNN4	1	1	0	0	6	2	0	0	0	10	0	3	0.3	1	0.1		E	0
254	LRPAP1	1	0	0	2	7	0	0	0	0	10	2	0	0.2	1	0.1	S		0
341	TNFRSF10A	1	1	0	0	7	1	0	0	0	10	0	2	0.2	1	0.1		E	0
405	CD247	1	2	0	0	6	1	0	0	0	10	0	3	0.3	1	0.1		E	0
410	CD4	1	3	0	0	5	1	0	0	0	10	0	4	0.4	1	0.1		E	0
416	CEACAM21	1	2	0	0	6	1	0	0	0	10	0	3	0.3	1	0.1		E	0
428	CLCNKB	1	0	0	2	7	0	0	0	0	10	2	0	0.2	1	0.1	S		0
495	IL1RL1	1	2	0	0	7	0	0	0	0	10	0	2	0.2	1	0.1		E	0
512	KCNC2	1	1	0	0	7	1	0	0	0	10	0	2	0.2	1	0.1		E	0
559	NCR3	1	2	1	0	6	0	0	0	0	10	0	3	0.3	1	0.1		E	0
565	OPCML	1	1	1	0	7	0	0	0	0	10	0	2	0.2	1	0.1		E	0
573	PLA2R1	1	1	0	0	7	1	0	0	0	10	0	2	0.2	1	0.1		E	0
574	PLAUR	1	4	0	0	5	0	0	0	0	10	0	4	0.4	1	0.1		E	0
620	CRLF2	0	3	0	0	6	0	0	0	1	10	0	3	0.3	1	0.1		E	0
626	CLIC2	1	1	0	0	6	1	0	0	0	9	0	2	0.222222	1	0.111111		E	0
630	KCNJ11	1	3	0	0	5	0	0	0	0	9	0	3	0.333333	1	0.111111		E	0
625	TSPO	3	3	0	0	12	1	0	0	0	19	0	4	0.210526	1	0.157895		E	0
31	CACNG4	2	0	0	2	6	0	0	0	0	10	2	0	0.2	1	0.2	S		0
34	CACNG8	2	1	0	0	6	1	0	0	0	10	0	2	0.2	1	0.2		E	0
78	CNGA2	2	0	0	0	6	2	0	0	0	10	0	2	0.2	1	0.2		E	0
125	HCN3	2	3	0	0	4	1	0	0	0	10	0	4	0.4	1	0.2		E	0
134	HLA-DRA	2	3	0	0	5	0	0	0	0	10	0	3	0.3	1	0.2		E	0
195	KCNG1	2	2	0	0	5	1	0	0	0	10	0	3	0.3	1	0.2		E	0
200	KCNJ10	2	3	0	0	5	0	0	0	0	10	0	3	0.3	1	0.2		E	0
208	KCNK12	2	2	0	0	6	0	0	0	0	10	0	2	0.2	1	0.2		E	0
243	KCTD5	2	2	1	0	5	0	0	0	0	10	0	3	0.3	1	0.2		E	0
383	ANXA7	2	2	0	0	6	0	0	0	0	10	0	2	0.2	1	0.2		E	0
486	HTR3A	2	3	0	0	5	0	0	0	0	10	0	3	0.3	1	0.2		E	0
491	IL12RB1	2	2	0	0	6	0	0	0	0	10	0	2	0.2	1	0.2		E	0
509	KCNAB1	2	0	0	4	4	0	0	0	0	10	4	0	0.4	1	0.2	S		0
547	KCTD1	2	3	0	0	5	0	0	0	0	10	0	3	0.3	1	0.2		E	0
572	PKD1L2	2	3	0	0	5	0	0	0	0	10	0	3	0.3	1	0.2		E	0
635	ASIC4	2	3	0	0	5	0	0	0	0	10	0	3	0.3	1	0.2		E	0
61	CHRNB4	0	5	0	1	4	0	0	0	0	10	1	5	0.6	0.833333	0		E	0
403	CD14	0	5	0	1	4	0	0	0	0	10	1	5	0.6	0.833333	0		E	0
414	CD86	0	4	0	1	4	1	0	0	0	10	1	5	0.6	0.833333	0		E	0
619	CLEC7A	0	3	1	1	4	1	0	0	0	10	1	5	0.6	0.833333	0		E	0
251	LRP3	1	1	0	5	3	0	0	0	0	10	5	1	0.6	0.833333	0.1	S		0
551	LIFR	1	3	0	1	3	2	0	0	0	10	1	5	0.6	0.833333	0.1		E	0
530	KCNJ4	2	4	0	1	2	1	0	0	0	10	1	5	0.6	0.833333	0.2		E	0
182	KCNA6	0	1	0	4	5	0	0	0	0	10	4	1	0.5	0.8	0	S		0
188	KCND1	0	2	1	1	5	1	0	0	0	10	1	4	0.5	0.8	0		E	0
189	KCND2	0	4	0	1	5	0	0	0	0	10	1	4	0.5	0.8	0		E	0
272	P2RX3	0	4	0	1	5	0	0	0	0	10	1	4	0.5	0.8	0		E	0
439	DAG1	0	4	0	1	5	0	0	0	0	10	1	4	0.5	0.8	0		E	0
555	LRP8	0	4	0	1	5	0	0	0	0	10	1	4	0.5	0.8	0		E	0
581	ROBO2	0	3	0	1	5	1	0	0	0	10	1	4	0.5	0.8	0		E	0
616	ANO7	0	4	0	1	5	0	0	0	0	10	1	4	0.5	0.8	0		E	0
54	CHRNA2	1	3	0	1	4	1	0	0	0	10	1	4	0.5	0.8	0.1		E	0
59	CHRNB2	1	4	0	1	4	0	0	0	0	10	1	4	0.5	0.8	0.1		E	0
70	CLDN3	1	4	0	1	4	0	0	0	0	10	1	4	0.5	0.8	0.1		E	0
170	ITGA2B	1	4	0	1	4	0	0	0	0	10	1	4	0.5	0.8	0.1		E	0
309	SETD1A	1	1	0	4	4	0	0	0	0	10	4	1	0.5	0.8	0.1	S		0
315	SIGLEC8	1	4	0	1	4	0	0	0	0	10	1	4	0.5	0.8	0.1		E	0
393	CACNA1G	1	3	1	1	4	0	0	0	0	10	1	4	0.5	0.8	0.1		E	0
426	CLCN7	1	4	0	1	4	0	0	0	0	10	1	4	0.5	0.8	0.1		E	0
484	GRINA	1	3	1	1	4	0	0	0	0	10	1	4	0.5	0.8	0.1		E	0
323	SLC9A3	2	4	0	1	3	0	0	0	0	10	1	4	0.5	0.8	0.2		E	0
461	GABRA5	2	0	0	4	3	1	0	0	0	10	4	1	0.5	0.8	0.2	S		0
540	KCNQ1	2	4	0	1	3	0	0	0	0	10	1	4	0.5	0.8	0.2		E	0
90	FCGR1A	0	2	1	1	6	0	0	0	0	10	1	3	0.4	0.75	0		E	0
135	HLA-DRB1	0	1	0	3	6	0	0	0	0	10	3	1	0.4	0.75	0	S		0
146	IGF2R	0	2	0	1	6	1	0	0	0	10	1	3	0.4	0.75	0		E	0
185	KCNB1	0	3	0	1	6	0	0	0	0	10	1	3	0.4	0.75	0		E	0
210	KCNK15	0	3	0	1	6	0	0	0	0	10	1	3	0.4	0.75	0		E	0
217	KCNK9	0	3	0	1	6	0	0	0	0	10	1	3	0.4	0.75	0		E	0
229	KCNV2	0	2	0	1	6	1	0	0	0	10	1	3	0.4	0.75	0		E	0
253	LRP6	0	2	0	1	6	1	0	0	0	10	1	3	0.4	0.75	0		E	0
268	NISCH	0	1	0	3	6	0	0	0	0	10	3	1	0.4	0.75	0	S		0
283	PKD1L3	0	1	0	3	6	0	0	0	0	10	3	1	0.4	0.75	0	S		0
305	SCNN1G	0	3	0	1	6	0	0	0	0	10	1	3	0.4	0.75	0		E	0
307	SELE	0	3	0	1	6	0	0	0	0	10	1	3	0.4	0.75	0		E	0
362	TRPM8	0	3	0	1	6	0	0	0	0	10	1	3	0.4	0.75	0		E	0
391	CACNA1D	0	0	0	1	6	3	0	0	0	10	1	3	0.4	0.75	0		E	0
431	CNGA1	0	3	0	1	6	0	0	0	0	10	1	3	0.4	0.75	0		E	0
437	CSF3R	0	1	0	3	6	0	0	0	0	10	3	1	0.4	0.75	0	S		0
458	GABRA1	0	1	0	3	6	0	0	0	0	10	3	1	0.4	0.75	0	S		0
470	GLRA1	0	2	0	1	6	1	0	0	0	10	1	3	0.4	0.75	0		E	0
481	GRIA4	0	2	0	1	6	1	0	0	0	10	1	3	0.4	0.75	0		E	0
479	GRIA2	0	3	0	1	5	0	0	0	0	9	1	3	0.444444	0.75	0		E	0
629	CHRNA1	0	1	0	3	5	0	0	0	0	9	3	1	0.444444	0.75	0	S		0
389	CACNA1A	1	2	0	1	15	1	0	0	0	20	1	3	0.2	0.75	0.05		E	0
602	TNPO1	1	1	0	1	15	2	0	0	0	20	1	3	0.2	0.75	0.05		E	0
6	AQP10	1	3	0	1	5	0	0	0	0	10	1	3	0.4	0.75	0.1		E	0
133	HLA-DQB2	1	2	0	1	5	1	0	0	0	10	1	3	0.4	0.75	0.1		E	0
138	HTR3B	1	3	0	1	5	0	0	0	0	10	1	3	0.4	0.75	0.1		E	0
178	KCNA1	1	3	0	1	5	0	0	0	0	10	1	3	0.4	0.75	0.1		E	0
225	KCNT1	1	2	1	1	5	0	0	0	0	10	1	3	0.4	0.75	0.1		E	0
240	KCTD2	1	3	0	1	5	0	0	0	0	10	1	3	0.4	0.75	0.1		E	0
284	PKD2L1	1	1	0	1	5	2	0	0	0	10	1	3	0.4	0.75	0.1		E	0
399	CACNB3	1	3	0	1	5	0	0	0	0	10	1	3	0.4	0.75	0.1		E	0
418	CHRNA3	1	3	0	1	5	0	0	0	0	10	1	3	0.4	0.75	0.1		E	0
421	CLCC1	1	3	0	1	5	0	0	0	0	10	1	3	0.4	0.75	0.1		E	0
422	CLCN2	1	0	0	3	5	1	0	0	0	10	3	1	0.4	0.75	0.1	S		0
497	IL22RA2	1	3	0	1	5	0	0	0	0	10	1	3	0.4	0.75	0.1		E	0
513	KCNC4	1	1	0	3	5	0	0	0	0	10	3	1	0.4	0.75	0.1	S		0
519	KCNH5	1	3	0	1	5	0	0	0	0	10	1	3	0.4	0.75	0.1		E	0
601	TNFRSF25	1	2	0	1	5	1	0	0	0	10	1	3	0.4	0.75	0.1		E	0
327	THBD	1	2	0	1	4	1	0	0	0	9	1	3	0.444444	0.75	0.111111		E	0
116	GRIK5	3	5	0	2	9	1	0	0	0	20	2	6	0.4	0.75	0.15		E	0
452	FLT4	2	2	0	1	4	1	0	0	0	10	1	3	0.4	0.75	0.2		E	0
567	P2RX2	2	3	0	1	4	0	0	0	0	10	1	3	0.4	0.75	0.2		E	0
571	PKD1	2	2	1	1	4	0	0	0	0	10	1	3	0.4	0.75	0.2		E	0
632	ASIC1	2	3	0	1	4	0	0	0	0	10	1	3	0.4	0.75	0.2		E	0
433	CNGB1	0	5	2	4	6	3	0	0	0	20	4	10	0.7	0.714286	0		E	0
312	SFRP5	0	2	0	2	3	3	0	0	0	10	2	5	0.7	0.714286	0		E	0
287	PLXNA1	1	5	0	2	12	0	0	0	0	20	2	5	0.35	0.714286	0.05		E	0

## Sheet: Transporter
No	gene		DD	DN	DE	ND	NN	NE	ED	EN	EE	tot	up.reg	dn.reg	hit.ratio	dir.score	conflict	Suppressor	Enhancer	%upreg Enrich
286	ATP5E		0	0	0	0	4	0	0	2	0	6	2	0	0.333333	1	0	S		0.333333
60	ATP6V1D	X	1	0	0	0	6	0	0	3	0	10	3	0	0.3	1	0.1	S		0.3
240	SLCO1B3	X	0	1	0	2	4	0	0	3	0	10	5	1	0.6	0.833333	0	S		0.3
125	SLC25A12		0	0	0	0	8	0	0	2	0	10	2	0	0.2	1	0	S		0.2
247	UCP1		0	0	0	0	8	0	0	2	0	10	2	0	0.2	1	0	S		0.2
300	ATP6V1H		0	0	0	1	7	0	0	2	0	10	3	0	0.3	1	0	S		0.2
336	SLC22A18		0	0	0	1	7	0	0	2	0	10	3	0	0.3	1	0	S		0.2
243	SLCO4C1		1	0	0	0	7	0	0	2	0	10	2	0	0.2	1	0.1	S		0.2
362	SLC27A6		1	0	0	0	7	0	1	1	0	10	2	0	0.2	1	0.1	S		0.2
52	ATP6V0A2		0	1	0	3	4	0	0	2	0	10	5	1	0.6	0.833333	0	S		0.2
235	SLC9A5	X	0	1	0	1	6	0	0	2	0	10	3	1	0.4	0.75	0	S		0.2
322	SLC16A1		0	1	0	1	6	0	0	2	0	10	3	1	0.4	0.75	0	S		0.2
446	SLC30A1		1	0	0	1	6	0	0	1	0	9	2	0	0.222222	1	0.111111	S		0.111111
126	SLC25A15		1	0	0	1	13	1	0	2	0	18	3	1	0.222222	0.75	0.0555556	S		0.111111
3	ABCA1		0	0	0	1	8	0	1	0	0	10	2	0	0.2	1	0	S		0.1
15	ABCB8		0	0	0	1	8	0	0	1	0	10	2	0	0.2	1	0	S		0.1
35	ATP10D		0	0	0	1	8	0	0	1	0	10	2	0	0.2	1	0	S		0.1
37	ATP1A2		0	0	0	1	8	0	0	1	0	10	2	0	0.2	1	0	S		0.1
46	ATP5I		0	0	0	1	8	0	0	1	0	10	2	0	0.2	1	0	S		0.1
70	FLVCR1		0	0	0	4	5	0	1	0	0	10	5	0	0.5	1	0	S		0.1
78	SLC11A1		0	0	0	1	8	0	0	1	0	10	2	0	0.2	1	0	S		0.1
83	SLC13A4		0	0	0	1	8	0	0	1	0	10	2	0	0.2	1	0	S		0.1
134	SLC25A32		0	0	0	1	8	0	0	1	0	10	2	0	0.2	1	0	S		0.1
140	SLC25A6		0	0	0	2	7	0	0	1	0	10	3	0	0.3	1	0	S		0.1
141	SLC26A10		0	0	0	1	8	0	0	1	0	10	2	0	0.2	1	0	S		0.1
145	SLC27A1		0	0	0	1	8	0	0	1	0	10	2	0	0.2	1	0	S		0.1
183	SLC35F3		0	0	0	1	8	0	0	1	0	10	2	0	0.2	1	0	S		0.1
233	SLC9A3R1		0	0	0	2	7	0	0	1	0	10	3	0	0.3	1	0	S		0.1
249	ABCA2		0	0	0	1	8	0	0	1	0	10	2	0	0.2	1	0	S		0.1
258	ABCC5		0	0	0	1	8	0	0	1	0	10	2	0	0.2	1	0	S		0.1
318	SLC13A5		0	0	0	1	8	0	0	1	0	10	2	0	0.2	1	0	S		0.1
380	SLC35A2		0	0	0	2	7	0	0	1	0	10	3	0	0.3	1	0	S		0.1
387	SLC37A3	X	0	0	0	1	8	0	0	1	0	10	2	0	0.2	1	0	S		0.1
393	SLC39A10		0	0	0	1	8	0	0	1	0	10	2	0	0.2	1	0	S		0.1
55	ATP6V0E1	X	1	0	0	1	7	0	0	1	0	10	2	0	0.2	1	0.1	S		0.1
307	SERINC5		1	0	0	1	7	0	0	1	0	10	2	0	0.2	1	0.1	S		0.1
319	SLC14A1		0	0	0	1	7	0	0	1	1	10	2	0	0.2	1	0.1	S		0.1
282	ATP2C1		1	0	0	1	6	0	0	1	1	10	2	0	0.2	1	0.2	S		0.1
43	ATP4B		0	1	0	3	5	0	0	1	0	10	4	1	0.5	0.8	0	S		0.1
332	SLC1A4		0	1	0	3	5	0	1	0	0	10	4	1	0.5	0.8	0	S		0.1
438	ATP5J2		0	1	0	3	5	0	0	1	0	10	4	1	0.5	0.8	0	S		0.1
261	ABCE1		1	0	0	0	4	4	0	1	0	10	1	4	0.5	0.8	0.1		E	0.1
359	SLC26A8		1	3	0	0	4	1	1	0	0	10	1	4	0.5	0.8	0.1		E	0.1
26	ANXA10		0	0	0	2	6	1	0	1	0	10	3	1	0.4	0.75	0	S		0.1
30	ANXA5		0	0	0	0	6	3	0	1	0	10	1	3	0.4	0.75	0		E	0.1
185	SLC35F5	X	0	1	0	2	6	0	0	1	0	10	3	1	0.4	0.75	0	S		0.1
202	SLC4A1AP		0	0	0	2	6	1	0	1	0	10	3	1	0.4	0.75	0	S		0.1
227	SLC7A4	X	0	1	0	2	6	0	0	1	0	10	3	1	0.4	0.75	0	S		0.1
262	ABCF1	X	0	1	0	2	6	0	0	1	0	10	3	1	0.4	0.75	0	S		0.1
283	ATP5A1		0	1	0	2	6	0	0	1	0	10	3	1	0.4	0.75	0	S		0.1
412	SLC5A10		0	1	0	2	6	0	0	1	0	10	3	1	0.4	0.75	0	S		0.1
429	SLC9A6		0	2	0	0	6	1	0	1	0	10	1	3	0.4	0.75	0		E	0.1
432	SLCO2B1	X	0	0	0	2	6	1	0	1	0	10	3	1	0.4	0.75	0	S		0.1
433	SLCO3A1	X	0	1	0	2	6	0	0	1	0	10	3	1	0.4	0.75	0	S		0.1
222	SLC6A7		1	2	0	0	5	1	0	1	0	10	1	3	0.4	0.75	0.1		E	0.1
257	ABCC4	X	1	1	0	2	5	0	0	1	0	10	3	1	0.4	0.75	0.1	S		0.1
427	SLC8A3		1	1	0	2	5	0	0	1	0	10	3	1	0.4	0.75	0.1	S		0.1
306	GC		2	2	0	1	9	4	0	1	0	19	2	6	0.421053	0.75	0.105263		E	0.0526316
22	ABCF3		0	0	0	3	7	0	0	0	0	10	3	0	0.3	1	0	S		0
27	ANXA1		0	0	0	3	7	0	0	0	0	10	3	0	0.3	1	0	S		0
28	ANXA3		0	1	1	0	8	0	0	0	0	10	0	2	0.2	1	0		E	0
31	ANXA8		0	2	0	0	8	0	0	0	0	10	0	2	0.2	1	0		E	0
47	ATP5L2		0	1	0	0	8	1	0	0	0	10	0	2	0.2	1	0		E	0
57	ATP6V1B1		0	0	0	0	8	2	0	0	0	10	0	2	0.2	1	0		E	0
66	ATP8B4		0	0	0	2	8	0	0	0	0	10	2	0	0.2	1	0	S		0
76	SLC10A5		0	1	0	0	8	1	0	0	0	10	0	2	0.2	1	0		E	0
89	SLC16A12		0	0	0	0	8	2	0	0	0	10	0	2	0.2	1	0		E	0
91	SLC16A5		0	2	0	0	8	0	0	0	0	10	0	2	0.2	1	0		E	0
108	SLC22A10		0	0	0	0	8	2	0	0	0	10	0	2	0.2	1	0		E	0
122	SLC24A5		0	1	0	0	8	1	0	0	0	10	0	2	0.2	1	0		E	0
128	SLC25A17		0	0	0	4	6	0	0	0	0	10	4	0	0.4	1	0	S		0
136	SLC25A43		0	1	0	0	8	1	0	0	0	10	0	2	0.2	1	0		E	0
142	SLC26A2		0	0	0	2	8	0	0	0	0	10	2	0	0.2	1	0	S		0
146	SLC27A3		0	0	0	2	8	0	0	0	0	10	2	0	0.2	1	0	S		0
157	SLC2A3		0	0	0	5	5	0	0	0	0	10	5	0	0.5	1	0	S		0
182	SLC35F2		0	3	0	0	7	0	0	0	0	10	0	3	0.3	1	0		E	0
191	SLC38A3		0	2	0	0	7	1	0	0	0	10	0	3	0.3	1	0		E	0
206	SLC5A11		0	2	0	0	8	0	0	0	0	10	0	2	0.2	1	0		E	0
226	SLC7A1		0	0	0	2	8	0	0	0	0	10	2	0	0.2	1	0	S		0
245	SV2A		0	4	0	0	6	0	0	0	0	10	0	4	0.4	1	0		E	0
255	ABCC1	X	0	0	0	2	8	0	0	0	0	10	2	0	0.2	1	0	S		0
265	ABCG4		0	3	0	0	7	0	0	0	0	10	0	3	0.3	1	0		E	0
268	ANXA2		0	1	0	0	8	1	0	0	0	10	0	2	0.2	1	0		E	0
273	ATP12A		0	2	0	0	8	0	0	0	0	10	0	2	0.2	1	0		E	0
277	ATP2A2		0	3	0	0	7	0	0	0	0	10	0	3	0.3	1	0		E	0
278	ATP2A3		0	4	0	0	6	0	0	0	0	10	0	4	0.4	1	0		E	0
290	ATP5H		0	5	0	0	5	0	0	0	0	10	0	5	0.5	1	0		E	0
304	ATP8B3		0	0	0	2	8	0	0	0	0	10	2	0	0.2	1	0	S		0
305	ATPAF1		0	0	0	0	8	2	0	0	0	10	0	2	0.2	1	0		E	0
312	SLC12A4		0	0	0	2	8	0	0	0	0	10	2	0	0.2	1	0	S		0
314	SLC12A6		0	2	0	0	8	0	0	0	0	10	0	2	0.2	1	0		E	0
315	SLC12A8		0	2	0	0	8	0	0	0	0	10	0	2	0.2	1	0		E	0
323	SLC16A3		0	0	0	3	7	0	0	0	0	10	3	0	0.3	1	0	S		0
329	SLC19A1		0	2	0	0	7	1	0	0	0	10	0	3	0.3	1	0		E	0
333	SLC1A5		0	1	0	0	8	1	0	0	0	10	0	2	0.2	1	0		E	0
343	SLC24A2		0	3	0	0	7	0	0	0	0	10	0	3	0.3	1	0		E	0
348	SLC25A19		0	2	0	0	8	0	0	0	0	10	0	2	0.2	1	0		E	0
353	SLC25A3		0	0	0	2	8	0	0	0	0	10	2	0	0.2	1	0	S		0
361	SLC27A2		0	2	0	0	8	0	0	0	0	10	0	2	0.2	1	0		E	0
363	SLC28A3		0	0	0	2	8	0	0	0	0	10	2	0	0.2	1	0	S		0
364	SLC29A1		0	3	0	0	7	0	0	0	0	10	0	3	0.3	1	0		E	0
367	SLC2A11		0	0	0	3	7	0	0	0	0	10	3	0	0.3	1	0	S		0
368	SLC2A5		0	0	0	2	8	0	0	0	0	10	2	0	0.2	1	0	S		0
377	SLC34A2		0	0	0	3	7	0	0	0	0	10	3	0	0.3	1	0	S		0
383	SLC35C2		0	3	0	0	7	0	0	0	0	10	0	3	0.3	1	0		E	0
385	SLC36A3		0	3	0	0	7	0	0	0	0	10	0	3	0.3	1	0		E	0
404	SLC43A1		0	2	0	0	8	0	0	0	0	10	0	2	0.2	1	0		E	0
407	SLC4A11	X	0	0	0	2	8	0	0	0	0	10	2	0	0.2	1	0	S		0
411	SLC4A8	X	0	0	0	3	7	0	0	0	0	10	3	0	0.3	1	0	S		0
413	SLC5A9		0	3	0	0	5	2	0	0	0	10	0	5	0.5	1	0		E	0
442	SLC10A7		0	0	0	2	8	0	0	0	0	10	2	0	0.2	1	0	S		0
10	ABCB10		1	1	0	0	7	1	0	0	0	10	0	2	0.2	1	0.1		E	0
36	ATP11B		1	1	0	0	7	1	0	0	0	10	0	2	0.2	1	0.1		E	0
90	SLC16A2		1	1	0	0	7	1	0	0	0	10	0	2	0.2	1	0.1		E	0
115	SLC22A2		1	2	0	0	7	0	0	0	0	10	0	2	0.2	1	0.1		E	0
149	SLC28A2		1	2	0	0	6	1	0	0	0	10	0	3	0.3	1	0.1		E	0
151	SLC2A10	X	1	0	0	4	5	0	0	0	0	10	4	0	0.4	1	0.1	S		0
152	SLC2A12		1	2	0	0	7	0	0	0	0	10	0	2	0.2	1	0.1		E	0
154	SLC2A14		1	0	0	3	6	0	0	0	0	10	3	0	0.3	1	0.1	S		0
158	SLC2A4		1	0	0	2	7	0	0	0	0	10	2	0	0.2	1	0.1	S		0
177	SLC35D3		1	0	0	0	7	2	0	0	0	10	0	2	0.2	1	0.1		E	0
241	SLCO2A1	X	1	0	0	2	7	0	0	0	0	10	2	0	0.2	1	0.1	S		0
271	ATP11A	X	1	0	0	2	7	0	0	0	0	10	2	0	0.2	1	0.1	S		0
279	ATP2B1		1	0	0	3	6	0	0	0	0	10	3	0	0.3	1	0.1	S		0
303	ATP8B2		1	0	0	2	7	0	0	0	0	10	2	0	0.2	1	0.1	S		0
373	SLC30A7		1	2	0	0	5	2	0	0	0	10	0	4	0.4	1	0.1		E	0
394	SLC39A11	X	1	0	0	2	7	0	0	0	0	10	2	0	0.2	1	0.1	S		0
436	ABCC6		1	0	0	2	7	0	0	0	0	10	2	0	0.2	1	0.1	S		0
221	SLC6A4		2	0	0	5	12	0	0	0	0	19	5	0	0.263158	1	0.105263	S		0
299	ATP6V1G2		1	0	0	2	6	0	0	0	0	9	2	0	0.222222	1	0.111111	S		0
120	SLC24A1		0	2	0	1	4	3	0	0	0	10	1	5	0.6	0.833333	0		E	0
135	SLC25A37		0	5	0	1	4	0	0	0	0	10	1	5	0.6	0.833333	0		E	0
168	SLC32A1		0	4	0	1	5	0	0	0	0	10	1	4	0.5	0.8	0		E	0
211	SLC5A5		0	1	0	1	5	3	0	0	0	10	1	4	0.5	0.8	0		E	0
339	SLC22A6		0	2	0	1	5	2	0	0	0	10	1	4	0.5	0.8	0		E	0
308	SLC10A3		2	1	0	4	3	0	0	0	0	10	4	1	0.5	0.8	0.2	S		0
6	ABCA6		0	1	0	1	6	2	0	0	0	10	1	3	0.4	0.75	0		E	0
71	RHBG		0	3	0	1	6	0	0	0	0	10	1	3	0.4	0.75	0		E	0
74	SLC10A2		0	1	0	3	6	0	0	0	0	10	3	1	0.4	0.75	0	S		0
104	SLC1A6		0	3	0	1	6	0	0	0	0	10	1	3	0.4	0.75	0		E	0
119	SLC22A9		0	3	0	1	6	0	0	0	0	10	1	3	0.4	0.75	0		E	0
138	SLC25A4		0	0	0	1	6	3	0	0	0	10	1	3	0.4	0.75	0		E	0
169	SLC35A3		0	2	0	1	6	1	0	0	0	10	1	3	0.4	0.75	0		E	0
188	SLC36A4		0	3	0	1	6	0	0	0	0	10	1	3	0.4	0.75	0		E	0
213	SLC5A7		0	1	0	1	6	2	0	0	0	10	1	3	0.4	0.75	0		E	0
236	SLC9A7		0	1	0	3	6	0	0	0	0	10	3	1	0.4	0.75	0	S		0
313	SLC12A5		0	3	0	1	6	0	0	0	0	10	1	3	0.4	0.75	0		E	0
320	SLC14A2		0	1	0	1	6	2	0	0	0	10	1	3	0.4	0.75	0		E	0
345	SLC25A11		0	3	0	1	6	0	0	0	0	10	1	3	0.4	0.75	0		E	0
371	SLC30A2		0	2	0	1	6	1	0	0	0	10	1	3	0.4	0.75	0		E	0
382	SLC35C1		0	1	0	3	6	0	0	0	0	10	3	1	0.4	0.75	0	S		0
349	SLC25A21		1	1	1	1	15	1	0	0	0	20	1	3	0.2	0.75	0.05		E	0
356	SLC26A5		1	0	0	1	5	3	0	0	0	10	1	3	0.4	0.75	0.1		E	0
445	SLC39A3		1	1	0	1	5	2	0	0	0	10	1	3	0.4	0.75	0.1		E	0
124	SLC25A10		2	3	0	1	4	0	0	0	0	10	1	3	0.4	0.75	0.2		E	0
85	SLC15A3		1	1	1	2	2	3	0	0	0	10	2	5	0.7	0.714286	0.1		E	0

## Sheet: Ubiquitin
No	gene	DD	DN	DE	ND	NN	NE	ED	EN	EE	tot	up.reg	dn.reg	hit.ratio	dir.score	conflict	Suppressor	Enhancer	%upreg Enrich
839	KCTD17	0	0	0	0	0	0	0	1	0	1	1	0	1	1	0	S		1
673	TNRC6C	0	0	0	0	0	1	1	2	0	4	3	1	1	0.75	0	S		0.75
602	SOCS3	0	0	0	0	1	0	2	0	0	3	2	0	0.666667	1	0	S		0.666667
479	TIPARP	0	0	0	0	1	1	0	4	0	6	4	1	0.833333	0.8	0	S		0.666667
40	COPS6	1	0	0	1	0	0	1	2	0	5	4	0	0.8	1	0.2	S		0.6
365	DCST1	0	1	0	0	1	0	1	2	0	5	3	1	0.8	0.75	0	S		0.6
351	CHFR	0	0	0	3	0	0	1	3	0	7	7	0	1	1	0	S		0.571429
369	EIF3C	0	0	0	1	2	0	0	4	0	7	5	0	0.714286	1	0	S		0.571429
100	KCTD9	0	0	0	1	3	0	0	4	0	8	5	0	0.625	1	0	S		0.5
589	PDZRN3	0	0	0	0	2	0	1	1	0	4	2	0	0.5	1	0	S		0.5
225	TOLLIP	0	0	0	1	0	0	0	1	0	2	2	0	1	1	0	S		0.5
495	TRIM41	0	0	0	0	1	0	1	0	0	2	1	0	0.5	1	0	S		0.5
566	EIF3I	0	0	0	1	0	0	0	1	0	2	2	0	1	1	0	S		0.5
757	KEAP1	0	0	0	0	1	0	1	0	0	2	1	0	0.5	1	0	S		0.5
782	DDB2	0	0	0	0	1	0	0	1	0	2	1	0	0.5	1	0	S		0.5
805	ASB2	0	0	0	1	0	0	0	1	0	2	2	0	1	1	0	S		0.5
847	UBXN6	0	0	0	1	0	0	1	0	0	2	2	0	1	1	0	S		0.5
47	DCAF12	0	1	0	1	1	0	1	2	0	6	4	1	0.833333	0.8	0	S		0.5
535	XIAP	0	0	0	0	2	1	1	3	1	8	4	1	0.625	0.8	0.125	S		0.5
469	SKP2	0	1	0	2	0	1	0	4	0	8	6	2	1	0.75	0	S		0.5
114	KLHL8	0	0	0	0	4	0	0	3	0	7	3	0	0.428571	1	0	S		0.428571
437	PHF7	0	0	0	0	4	0	0	3	0	7	3	0	0.428571	1	0	S		0.428571
455	RNF146	0	0	0	1	3	0	1	2	0	7	4	0	0.571429	1	0	S		0.428571
548	MLLT10	1	0	0	2	1	0	1	2	0	7	5	0	0.714286	1	0.142857	S		0.428571
204	RSPRY1	0	1	0	1	1	0	1	2	1	7	4	1	0.714286	0.8	0.142857	S		0.428571
122	MAP3K1	0	1	0	0	3	0	0	3	0	7	3	1	0.571429	0.75	0	S		0.428571
804	ASB14	0	0	0	0	3	1	0	3	0	7	3	1	0.571429	0.75	0	S		0.428571
191	RNF167	0	0	0	1	2	0	0	2	0	5	3	0	0.6	1	0	S		0.4
617	USP43	0	0	0	2	1	0	0	2	0	5	4	0	0.8	1	0	S		0.4
670	SUMO1	0	0	0	0	3	0	0	2	0	5	2	0	0.4	1	0	S		0.4
724	PSMD14	0	0	0	0	3	0	0	2	0	5	2	0	0.4	1	0	S		0.4
781	DCAF8	1	0	0	2	0	0	0	2	0	5	4	0	0.8	1	0.2	S		0.4
679	UBE2D1	0	0	0	0	5	0	0	3	0	8	3	0	0.375	1	0	S		0.375
128	MKRN2	1	0	0	0	3	1	0	3	0	8	3	1	0.5	0.75	0.125	S		0.375
354	COPS3	1	0	0	0	6	0	1	3	0	11	4	0	0.363636	1	0.0909091	S		0.363636
210	SIAH2	0	0	0	0	4	0	1	1	0	6	2	0	0.333333	1	0	S		0.333333
359	CUL4B	0	0	0	0	4	0	0	2	0	6	2	0	0.333333	1	0	S		0.333333
552	TRIM36	0	0	0	2	2	0	1	1	0	6	4	0	0.666667	1	0	S		0.333333
81	GNB2	0	0	0	1	1	0	0	1	0	3	2	0	0.666667	1	0	S		0.333333
488	TRIM2	0	0	0	1	1	0	0	1	0	3	2	0	0.666667	1	0	S		0.333333
601	SMURF2	0	0	0	0	2	0	0	1	0	3	1	0	0.333333	1	0	S		0.333333
661	RNF170	0	0	0	1	1	0	0	1	0	3	2	0	0.666667	1	0	S		0.333333
731	SENP3	0	0	0	1	1	0	0	1	0	3	2	0	0.666667	1	0	S		0.333333
741	USP18	0	0	0	1	1	0	0	1	0	3	2	0	0.666667	1	0	S		0.333333
795	PHF2	0	0	0	0	2	0	0	1	0	3	1	0	0.333333	1	0	S		0.333333
824	CISH	0	0	0	1	1	0	0	1	0	3	2	0	0.666667	1	0	S		0.333333
710	GMCL1	1	0	0	0	3	0	0	2	0	6	2	0	0.333333	1	0.166667	S		0.333333
756	HSF4	0	0	0	0	3	0	1	1	1	6	2	0	0.333333	1	0.166667	S		0.333333
851	USP12P1	1	0	0	1	2	0	0	2	0	6	3	0	0.5	1	0.166667	S		0.333333
403	KDM5C	0	1	0	1	2	0	0	2	0	6	3	1	0.666667	0.75	0	S		0.333333
346	BTBD3	0	0	0	0	5	0	0	2	0	7	2	0	0.285714	1	0	S		0.285714
421	MTF2	0	0	0	1	4	0	0	2	0	7	3	0	0.428571	1	0	S		0.285714
451	RNF128	0	0	0	3	2	0	0	2	0	7	5	0	0.714286	1	0	S		0.285714
499	TULP4	0	0	0	1	4	0	0	2	0	7	3	0	0.428571	1	0	S		0.285714
580	KCTD18	0	0	0	1	4	0	0	2	0	7	3	0	0.428571	1	0	S		0.285714
545	ZNRF3	0	0	0	0	4	0	0	2	1	7	2	0	0.285714	1	0.142857	S		0.285714
507	UBE2J2	0	1	0	2	1	0	1	1	1	7	4	1	0.714286	0.8	0.142857	S		0.285714
215	SPOPL	0	0	0	1	2	1	0	2	1	7	3	1	0.571429	0.75	0.142857	S		0.285714
14	ASB8	0	0	0	3	3	0	0	2	0	8	5	0	0.625	1	0	S		0.25
567	ERCC8	0	0	0	0	6	0	1	1	0	8	2	0	0.25	1	0	S		0.25
16	ASPSCR1	0	0	0	1	2	0	0	1	0	4	2	0	0.5	1	0	S		0.25
68	FBXL4	0	0	0	0	3	0	0	1	0	4	1	0	0.25	1	0	S		0.25
474	STAMBP	0	0	0	1	2	0	1	0	0	4	2	0	0.5	1	0	S		0.25
690	VPRBP	0	0	0	1	2	0	0	1	0	4	2	0	0.5	1	0	S		0.25
746	ZMYND10	0	0	0	0	3	0	0	1	0	4	1	0	0.25	1	0	S		0.25
749	ATG10	0	0	0	1	2	0	0	1	0	4	2	0	0.5	1	0	S		0.25
785	HECTD1	0	0	0	0	3	0	1	0	0	4	1	0	0.25	1	0	S		0.25
791	KLHL36	0	0	0	1	2	0	1	0	0	4	2	0	0.5	1	0	S		0.25
793	OTUD1	0	0	0	0	3	0	0	1	0	4	1	0	0.25	1	0	S		0.25
806	FBXO44	0	0	0	1	2	0	0	1	0	4	2	0	0.5	1	0	S		0.25
254	UBE2U	0	0	0	2	3	0	0	2	1	8	4	0	0.5	1	0.125	S		0.25
666	SENP7	1	0	0	0	5	0	0	2	0	8	2	0	0.25	1	0.125	S		0.25
386	FBXO34	1	0	0	4	0	1	1	1	0	8	6	1	0.875	0.857143	0.125	S		0.25
446	RCHY1	0	1	0	2	3	0	0	2	0	8	4	1	0.625	0.8	0	S		0.25
23	BAZ2A	0	1	0	1	4	0	0	2	0	8	3	1	0.5	0.75	0	S		0.25
429	PARK2	0	1	0	1	4	0	0	2	0	8	3	1	0.5	0.75	0	S		0.25
510	UBE2W	0	1	0	1	4	0	0	2	0	8	3	1	0.5	0.75	0	S		0.25
272	UNK	0	1	0	2	0	0	0	1	0	4	3	1	1	0.75	0	S		0.25
628	ASB9	0	1	0	2	0	0	0	1	0	4	3	1	1	0.75	0	S		0.25
284	USP32	1	0	0	0	6	1	0	3	1	12	3	1	0.333333	0.75	0.166667	S		0.25
353	COPS2	2	1	0	1	7	1	0	4	0	16	5	2	0.4375	0.714286	0.125	S		0.25
773	UBASH3A	0	1	0	2	6	0	1	2	1	13	5	1	0.461538	0.833333	0.0769231	S		0.230769
338	BAZ1A	0	0	0	1	5	0	1	1	1	9	3	0	0.333333	1	0.111111	S		0.222222
188	RNF150	0	1	0	2	3	0	0	2	1	9	4	1	0.555556	0.8	0.111111	S		0.222222
253	UBE2T	0	0	0	1	5	1	0	2	0	9	3	1	0.444444	0.75	0	S		0.222222
423	NAE1	0	0	0	1	4	1	0	2	1	9	3	1	0.444444	0.75	0.111111	S		0.222222
777	USP48	2	1	0	3	4	1	0	3	0	14	6	2	0.571429	0.75	0.142857	S		0.214286
75	FBXO46	0	0	0	1	3	0	0	1	0	5	2	0	0.4	1	0	S		0.2
312	ZBTB2	0	0	0	1	3	0	1	0	0	5	2	0	0.4	1	0	S		0.2
491	TRIM34	0	0	0	1	3	0	0	1	0	5	2	0	0.4	1	0	S		0.2
684	UBR2	0	0	0	0	4	0	0	1	0	5	1	0	0.2	1	0	S		0.2
111	KLHL32	0	0	0	0	3	0	0	1	1	5	1	0	0.2	1	0.2	S		0.2
125	MED20	1	0	0	0	3	0	0	1	0	5	1	0	0.2	1	0.2	S		0.2
149	PEBP4	0	0	0	2	1	0	1	0	1	5	3	0	0.6	1	0.2	S		0.2
537	ZBTB16	1	0	0	3	0	0	0	1	0	5	4	0	0.8	1	0.2	S		0.2
719	LATS2	0	0	0	0	3	0	0	1	1	5	1	0	0.2	1	0.2	S		0.2
736	TRIM56	0	0	0	1	2	0	0	1	1	5	2	0	0.4	1	0.2	S		0.2
739	UBASH3B	1	0	0	2	1	0	0	1	0	5	3	0	0.6	1	0.2	S		0.2
416	MID2	0	1	0	2	1	0	0	1	0	5	3	1	0.8	0.75	0	S		0.2
441	PSMD1	0	0	1	2	1	0	0	1	0	5	3	1	0.8	0.75	0	S		0.2
626	ASB4	1	0	0	2	0	1	0	1	0	5	3	1	0.8	0.75	0.2	S		0.2
637	DIDO1	0	0	0	2	7	0	0	2	0	11	4	0	0.363636	1	0	S		0.181818
751	CXXC1	0	1	0	3	4	1	0	2	0	11	5	2	0.636364	0.714286	0	S		0.181818
118	LOC283116	0	0	0	2	3	0	0	1	0	6	3	0	0.5	1	0	S		0.166667
477	SYVN1	0	0	0	1	4	0	0	1	0	6	2	0	0.333333	1	0	S		0.166667
735	SYNGAP1	0	0	0	2	3	0	0	1	0	6	3	0	0.5	1	0	S		0.166667
45	CUL9	1	0	0	1	3	0	0	1	0	6	2	0	0.333333	1	0.166667	S		0.166667
240	UBAP2	0	0	0	3	1	0	0	1	1	6	4	0	0.666667	1	0.166667	S		0.166667
450	RNF103	0	0	0	1	3	0	0	1	1	6	2	0	0.333333	1	0.166667	S		0.166667
498	TTC3	1	0	0	1	3	0	0	1	0	6	2	0	0.333333	1	0.166667	S		0.166667
646	KLHL2	1	0	0	1	3	0	0	1	0	6	2	0	0.333333	1	0.166667	S		0.166667
750	BTBD7	0	0	0	2	2	0	1	0	1	6	3	0	0.5	1	0.166667	S		0.166667
803	ZNRF2	0	0	0	1	3	0	1	0	1	6	2	0	0.333333	1	0.166667	S		0.166667
367	DET1	0	1	0	3	1	0	0	1	0	6	4	1	0.833333	0.8	0	S		0.166667
59	ENC1	0	1	0	0	2	2	0	1	0	6	1	3	0.666667	0.75	0		E	0.166667
195	RNF217	0	0	0	2	2	1	1	0	0	6	3	1	0.666667	0.75	0	S		0.166667
322	ZNF131	0	1	0	2	2	0	0	1	0	6	3	1	0.666667	0.75	0	S		0.166667
404	KIAA1841	0	0	0	2	2	1	0	1	0	6	3	1	0.666667	0.75	0	S		0.166667
481	TOPORS	0	2	0	0	2	1	0	1	0	6	1	3	0.666667	0.75	0		E	0.166667
802	ZBTB7C	1	0	0	2	1	1	1	0	0	6	3	1	0.666667	0.75	0.166667	S		0.166667
301	USP9Y	0	0	0	2	4	0	0	1	0	7	3	0	0.428571	1	0	S		0.142857
426	NEDD4L	0	0	0	1	5	0	1	0	0	7	2	0	0.285714	1	0	S		0.142857
94	KAT6B	1	0	0	1	4	0	0	1	0	7	2	0	0.285714	1	0.142857	S		0.142857
146	PARP14	0	0	0	1	4	0	1	0	1	7	2	0	0.285714	1	0.142857	S		0.142857
337	BAG6	1	0	0	1	4	0	0	1	0	7	2	0	0.285714	1	0.142857	S		0.142857
478	TCF20	0	0	0	2	3	0	1	0	1	7	3	0	0.428571	1	0.142857	S		0.142857
604	TRAF7	1	0	0	2	3	0	0	1	0	7	3	0	0.428571	1	0.142857	S		0.142857
612	UBXN7	0	0	0	2	3	0	0	1	1	7	3	0	0.428571	1	0.142857	S		0.142857
344	BRWD1	1	0	1	3	1	0	0	1	0	7	4	1	0.714286	0.8	0.142857	S		0.142857
243	UBE2E2	0	1	0	2	3	0	0	1	0	7	3	1	0.571429	0.75	0	S		0.142857
542	ZBTB37	1	0	0	2	2	1	0	1	0	7	3	1	0.571429	0.75	0.142857	S		0.142857
574	HERC2	0	1	0	2	2	0	0	1	1	7	3	1	0.571429	0.75	0.142857	S		0.142857
650	NUB1	0	1	0	2	2	0	0	1	1	7	3	1	0.571429	0.75	0.142857	S		0.142857
90	IL6	2	0	0	3	6	2	0	2	0	15	5	2	0.466667	0.714286	0.133333	S		0.133333
108	KLHL23	0	0	0	2	5	0	1	0	0	8	3	0	0.375	1	0	S		0.125
310	WWP1	0	0	0	3	4	0	0	1	0	8	4	0	0.5	1	0	S		0.125
396	HERC6	0	0	0	3	4	0	0	1	0	8	4	0	0.5	1	0	S		0.125
460	RNF213	0	0	0	1	6	0	0	1	0	8	2	0	0.25	1	0	S		0.125
289	USP38	1	0	0	1	5	0	1	0	0	8	2	0	0.25	1	0.125	S		0.125
483	TRAF6	1	0	0	1	5	0	0	1	0	8	2	0	0.25	1	0.125	S		0.125
34	CDC26	1	0	0	3	2	1	0	1	0	8	4	1	0.625	0.8	0.125	S		0.125
482	TRAF5	1	1	0	3	2	0	0	1	0	8	4	1	0.625	0.8	0.125	S		0.125
849	BRIP1	0	1	0	2	4	0	0	1	0	8	3	1	0.5	0.75	0	S		0.125
121	LZTR1	1	2	0	0	3	1	0	1	0	8	1	3	0.5	0.75	0.125		E	0.125
440	POC1B	1	1	0	0	3	2	0	1	0	8	1	3	0.5	0.75	0.125		E	0.125
418	MLL5	0	0	0	1	7	0	0	1	0	9	2	0	0.222222	1	0	S		0.111111
511	UBE3A	0	0	0	1	7	0	0	1	0	9	2	0	0.222222	1	0	S		0.111111
536	ZBTB10	0	0	0	2	6	0	0	1	0	9	3	0	0.333333	1	0	S		0.111111
135	MYSM1	0	3	0	0	4	1	0	1	0	9	1	4	0.555556	0.8	0		E	0.111111
308	WDR61	0	0	0	3	3	1	0	1	1	9	4	1	0.555556	0.8	0.111111	S		0.111111
461	RNF216	1	1	0	3	3	0	0	1	0	9	4	1	0.555556	0.8	0.111111	S		0.111111
11	ASB15	1	1	0	2	5	0	1	0	0	10	3	1	0.4	0.75	0.1	S		0.1
155	PHIP	0	3	0	1	6	2	0	1	0	13	2	5	0.538462	0.714286	0		E	0.0769231
591	RAI1	3	1	1	0	8	1	0	1	0	15	1	3	0.266667	0.75	0.2		E	0.0666667
217	STAM2	0	2	0	0	5	2	0	0	0	9	0	4	0.444444	1	0		E	0
236	UBA2	0	3	0	0	6	0	0	0	0	9	0	3	0.333333	1	0		E	0
452	RNF138	0	0	0	3	6	0	0	0	0	9	3	0	0.333333	1	0	S		0
9	ASB12	0	0	0	2	6	0	0	0	0	8	2	0	0.25	1	0	S		0
237	UBA6	0	0	0	2	6	0	0	0	0	8	2	0	0.25	1	0	S		0
512	UBE4A	0	1	0	0	5	2	0	0	0	8	0	3	0.375	1	0		E	0
18	ATG3	0	2	0	0	4	1	0	0	0	7	0	3	0.428571	1	0		E	0
447	RFWD2	0	0	0	3	4	0	0	0	0	7	3	0	0.428571	1	0	S		0
489	TRIM32	0	0	0	2	5	0	0	0	0	7	2	0	0.285714	1	0	S		0
655	RBBP6	0	0	0	4	3	0	0	0	0	7	4	0	0.571429	1	0	S		0
141	OTUD6B	0	0	0	3	3	0	0	0	0	6	3	0	0.5	1	0	S		0
466	SENP8	0	2	0	0	3	1	0	0	0	6	0	3	0.5	1	0		E	0
606	TRIM25	0	1	0	0	4	1	0	0	0	6	0	2	0.333333	1	0		E	0
767	RNF8	0	1	1	0	4	0	0	0	0	6	0	2	0.333333	1	0		E	0
83	HDAC6	0	0	0	2	3	0	0	0	0	5	2	0	0.4	1	0	S		0
213	SNRNP40	0	0	0	0	4	1	0	0	0	5	0	1	0.2	1	0		E	0
263	UBR7	0	2	0	0	3	0	0	0	0	5	0	2	0.4	1	0		E	0
321	ZFAND2B	0	0	0	3	2	0	0	0	0	5	3	0	0.6	1	0	S		0
328	AIRE	0	0	0	1	4	0	0	0	0	5	1	0	0.2	1	0	S		0
563	DDB1	0	0	0	1	4	0	0	0	0	5	1	0	0.2	1	0	S		0
598	RNF187	0	1	0	0	2	2	0	0	0	5	0	3	0.6	1	0		E	0
625	ZFPL1	0	0	0	0	3	2	0	0	0	5	0	2	0.4	1	0		E	0
726	RNF11	0	0	0	1	4	0	0	0	0	5	1	0	0.2	1	0	S		0
734	SUMO3	0	1	0	0	4	0	0	0	0	5	0	1	0.2	1	0		E	0
752	EIF3B	0	0	0	3	2	0	0	0	0	5	3	0	0.6	1	0	S		0
772	TRIM5	0	0	1	0	4	0	0	0	0	5	0	1	0.2	1	0		E	0
774	UBE2D3	0	0	0	1	4	0	0	0	0	5	1	0	0.2	1	0	S		0
1	ABTB2	0	0	0	1	3	0	0	0	0	4	1	0	0.25	1	0	S		0
102	KLHDC5	0	0	0	2	2	0	0	0	0	4	2	0	0.5	1	0	S		0
138	NHLRC1	0	0	0	1	3	0	0	0	0	4	1	0	0.25	1	0	S		0
186	RNF144B	0	0	0	2	2	0	0	0	0	4	2	0	0.5	1	0	S		0
207	SENP5	0	0	0	0	2	2	0	0	0	4	0	2	0.5	1	0		E	0
231	TRIM46	0	0	0	2	2	0	0	0	0	4	2	0	0.5	1	0	S		0
307	WDR59	0	0	0	1	3	0	0	0	0	4	1	0	0.25	1	0	S		0
336	BACH2	0	0	0	0	3	1	0	0	0	4	0	1	0.25	1	0		E	0
493	TRIM39	0	1	0	0	3	0	0	0	0	4	0	1	0.25	1	0		E	0
513	UBE4B	0	0	0	1	3	0	0	0	0	4	1	0	0.25	1	0	S		0
517	UHRF1	0	0	0	1	3	0	0	0	0	4	1	0	0.25	1	0	S		0
577	IVNS1ABP	0	1	0	0	2	1	0	0	0	4	0	2	0.5	1	0		E	0
662	RNF182	0	0	0	0	3	1	0	0	0	4	0	1	0.25	1	0		E	0
738	TRIM68	0	0	0	3	1	0	0	0	0	4	3	0	0.75	1	0	S		0
786	HECW1	0	1	0	0	1	2	0	0	0	4	0	3	0.75	1	0		E	0
787	KBTBD5	0	0	0	2	2	0	0	0	0	4	2	0	0.5	1	0	S		0
796	SPSB1	0	0	0	0	3	1	0	0	0	4	0	1	0.25	1	0		E	0
826	RNF166	0	0	0	1	3	0	0	0	0	4	1	0	0.25	1	0	S		0
415	MID1	0	0	0	1	2	0	0	0	0	3	1	0	0.333333	1	0	S		0
436	PHF1	0	0	0	3	0	0	0	0	0	3	3	0	1	1	0	S		0
610	UBE2QL1	0	0	0	1	2	0	0	0	0	3	1	0	0.333333	1	0	S		0
652	PCGF6	0	0	1	0	2	0	0	0	0	3	0	1	0.333333	1	0		E	0
671	TLE2	0	0	0	1	2	0	0	0	0	3	1	0	0.333333	1	0	S		0
799	UBC	0	0	0	0	1	2	0	0	0	3	0	2	0.666667	1	0		E	0
821	KLHL26	0	1	0	0	2	0	0	0	0	3	0	1	0.333333	1	0		E	0
842	RAD23A	0	1	0	0	2	0	0	0	0	3	0	1	0.333333	1	0		E	0
116	LIF	0	0	0	2	0	0	0	0	0	2	2	0	1	1	0	S		0
156	PHRF1	0	0	0	1	1	0	0	0	0	2	1	0	0.5	1	0	S		0
534	WWP2	0	0	0	0	1	1	0	0	0	2	0	1	0.5	1	0		E	0
765	RNF41	0	0	0	1	1	0	0	0	0	2	1	0	0.5	1	0	S		0
820	KCTD5	0	0	0	0	0	2	0	0	0	2	0	2	1	1	0		E	0
828	ANAPC2	0	0	0	1	1	0	0	0	0	2	1	0	0.5	1	0	S		0
829	FBXO39	0	1	1	0	0	0	0	0	0	2	0	2	1	1	0		E	0
833	UBE2S	0	1	0	0	1	0	0	0	0	2	0	1	0.5	1	0		E	0
836	ZBTB22	0	0	0	1	1	0	0	0	0	2	1	0	0.5	1	0	S		0
843	WDTC1	0	0	0	0	1	1	0	0	0	2	0	1	0.5	1	0		E	0
844	FBXL19	0	0	0	2	0	0	0	0	0	2	2	0	1	1	0	S		0
362	DCAF11	0	0	0	1	0	0	0	0	0	1	1	0	1	1	0	S		0
683	UBE3B	0	0	0	1	0	0	0	0	0	1	1	0	1	1	0	S		0
830	KLHL34	0	0	1	0	0	0	0	0	0	1	0	1	1	1	0		E	0
832	TRIM62	0	0	0	1	0	0	0	0	0	1	1	0	1	1	0	S		0
848	SOCS1	0	0	0	1	0	0	0	0	0	1	1	0	1	1	0	S		0
67	FBXL3	1	0	0	2	7	0	0	0	0	10	2	0	0.2	1	0.1	S		0
400	KBTBD3	0	1	0	0	7	1	0	0	1	10	0	2	0.2	1	0.1		E	0
433	PEX2	0	1	0	0	6	1	0	0	1	9	0	2	0.222222	1	0.111111		E	0
530	VPS8	0	2	0	0	5	1	0	0	1	9	0	3	0.333333	1	0.111111		E	0
33	CBLL1	1	0	0	4	3	0	0	0	0	8	4	0	0.5	1	0.125	S		0
518	USP14	0	0	0	0	4	3	0	0	1	8	0	3	0.375	1	0.125		E	0
409	LNX1	2	1	1	0	10	1	0	0	0	15	0	3	0.2	1	0.133333		E	0
21	ATXN3L	0	0	0	2	4	0	0	0	1	7	2	0	0.285714	1	0.142857	S		0
58	EIF3K	0	2	0	0	3	1	0	0	1	7	0	3	0.428571	1	0.142857		E	0
233	TRIM67	1	0	0	2	4	0	0	0	0	7	2	0	0.285714	1	0.142857	S		0
288	USP37	1	0	0	2	4	0	0	0	0	7	2	0	0.285714	1	0.142857	S		0
320	ZBTB8A	0	2	0	0	4	0	0	0	1	7	0	2	0.285714	1	0.142857		E	0
391	FBXW11	1	1	0	0	4	1	0	0	0	7	0	2	0.285714	1	0.142857		E	0
464	RNF38	0	0	0	2	4	0	0	0	1	7	2	0	0.285714	1	0.142857	S		0
635	CRBN	0	0	0	2	4	0	0	0	1	7	2	0	0.285714	1	0.142857	S		0
660	RLIM	1	0	0	2	4	0	0	0	0	7	2	0	0.285714	1	0.142857	S		0
239	UBAC1	0	1	0	0	2	2	0	0	1	6	0	3	0.5	1	0.166667		E	0
334	ATG7	1	1	0	0	2	2	0	0	0	6	0	3	0.5	1	0.166667		E	0
470	SMURF1	1	0	0	2	3	0	0	0	0	6	2	0	0.333333	1	0.166667	S		0
494	TRIM3	1	0	0	2	3	0	0	0	0	6	2	0	0.333333	1	0.166667	S		0
599	SCLY	1	0	0	2	3	0	0	0	0	6	2	0	0.333333	1	0.166667	S		0
722	PCGF2	1	2	0	0	3	0	0	0	0	6	0	2	0.333333	1	0.166667		E	0
766	RNF7	2	0	0	3	5	0	0	0	0	10	3	0	0.3	1	0.2	S		0
79	G2E3	0	0	0	1	3	0	0	0	1	5	1	0	0.2	1	0.2	S		0
286	USP35	1	0	0	2	2	0	0	0	0	5	2	0	0.4	1	0.2	S		0
358	CUL4A	1	0	0	1	3	0	0	0	0	5	1	0	0.2	1	0.2	S		0
368	DNAJB2	1	0	0	1	3	0	0	0	0	5	1	0	0.2	1	0.2	S		0
503	UBAP2L	0	0	0	1	3	0	0	0	1	5	1	0	0.2	1	0.2	S		0
564	DTX4	0	2	0	0	2	0	0	0	1	5	0	2	0.4	1	0.2		E	0
590	PSMD4	0	2	0	0	2	0	0	0	1	5	0	2	0.4	1	0.2		E	0
703	DCAF16	1	0	0	1	3	0	0	0	0	5	1	0	0.2	1	0.2	S		0
778	WDR5	1	2	0	0	2	0	0	0	0	5	0	2	0.4	1	0.2		E	0
797	SPSB4	1	0	0	1	3	0	0	0	0	5	1	0	0.2	1	0.2	S		0
814	UBOX5	0	1	0	0	2	1	0	0	1	5	0	2	0.4	1	0.2		E	0
425	NEDD4	0	2	1	1	7	2	0	0	0	13	1	5	0.461538	0.833333	0		E	0
97	KBTBD8	0	1	0	4	3	0	0	0	0	8	4	1	0.625	0.8	0	S		0
376	FBXL5	0	2	0	1	3	2	0	0	0	8	1	4	0.625	0.8	0		E	0
206	SENP2	0	4	0	1	1	0	0	0	1	7	1	4	0.714286	0.8	0.142857		E	0
372	FANCL	0	1	0	3	6	0	0	0	0	10	3	1	0.4	0.75	0	S		0
364	DCAF6	0	0	1	3	5	0	0	0	0	9	3	1	0.444444	0.75	0	S		0
525	USP8	0	2	0	1	4	1	0	0	0	8	1	3	0.5	0.75	0		E	0
529	VPS41	0	1	0	3	4	0	0	0	0	8	3	1	0.5	0.75	0	S		0
62	FAF1	0	1	0	3	3	0	0	0	0	7	3	1	0.571429	0.75	0	S		0
153	PHF20	0	1	0	1	3	2	0	0	0	7	1	3	0.571429	0.75	0		E	0
370	EPN2	0	0	1	1	3	2	0	0	0	7	1	3	0.571429	0.75	0		E	0
82	HACE1	0	3	0	1	2	0	0	0	0	6	1	3	0.666667	0.75	0		E	0
267	UBXN4	0	3	0	1	2	0	0	0	0	6	1	3	0.666667	0.75	0		E	0
592	RNF10	0	0	0	3	2	1	0	0	0	6	3	1	0.666667	0.75	0	S		0
725	PSMD7	0	2	0	1	2	1	0	0	0	6	1	3	0.666667	0.75	0		E	0
73	FBXO42	0	1	0	3	1	0	0	0	0	5	3	1	0.8	0.75	0	S		0
360	CUL7	0	1	1	1	1	1	0	0	0	5	1	3	0.8	0.75	0		E	0
676	TRIM9	0	1	0	3	0	0	0	0	0	4	3	1	1	0.75	0	S		0
306	WDR53	0	0	1	1	4	2	0	0	1	9	1	3	0.444444	0.75	0.111111		E	0
283	USP30	0	0	0	3	3	1	0	0	1	8	3	1	0.5	0.75	0.125	S		0
434	PHF16	1	1	0	3	3	0	0	0	0	8	3	1	0.5	0.75	0.125	S		0
205	SENP1	1	1	0	1	2	2	0	0	0	7	1	3	0.571429	0.75	0.142857		E	0
219	STAM	1	2	0	1	2	1	0	0	0	7	1	3	0.571429	0.75	0.142857		E	0
61	EPOR	1	1	0	3	1	0	0	0	0	6	3	1	0.666667	0.75	0.166667	S		0
313	ZBTB39	1	0	0	3	1	1	0	0	0	6	3	1	0.666667	0.75	0.166667	S		0
332	ASB10	1	1	0	3	1	0	0	0	0	6	3	1	0.666667	0.75	0.166667	S		0
669	SQSTM1	1	0	0	3	1	1	0	0	0	6	3	1	0.666667	0.75	0.166667	S		0
185	RNF139	2	1	0	3	4	0	0	0	0	10	3	1	0.4	0.75	0.2	S		0

## Sheet: Others
No	gene	DD	DN	DE	ND	NN	NE	ED	EN	EE	tot	up.reg	dn.reg	hit.ratio	dir.score	conflict	Suppressor	Enhancer	%upreg Enrich
708	FCN3	0	0	0	0	5	0	0	3	0	8	3	0	0.375	1	0	S		0.375
726	GOPC	1	0	0	0	4	0	0	3	0	8	3	0	0.375	1	0.125	S		0.375
729	GPRASP1	0	1	0	0	4	0	0	3	0	8	3	1	0.5	0.75	0	S		0.375
81	C16orf7	1	0	0	1	4	0	2	1	0	9	4	0	0.444444	1	0.111111	S		0.333333
281	LBP	0	0	0	4	2	0	0	2	0	8	6	0	0.75	1	0	S		0.25
371	PLP2	0	0	0	0	6	0	0	2	0	8	2	0	0.25	1	0	S		0.25
423	SEC62	0	0	0	1	5	0	0	2	0	8	3	0	0.375	1	0	S		0.25
518	TEKT4	0	0	0	2	4	0	0	2	0	8	4	0	0.5	1	0	S		0.25
607	ACTL6A	0	0	0	2	4	0	0	2	0	8	4	0	0.5	1	0	S		0.25
691	EGF	0	0	0	2	4	0	0	2	0	8	4	0	0.5	1	0	S		0.25
851	SERPINB6	0	0	0	0	6	0	0	2	0	8	2	0	0.25	1	0	S		0.25
960	MMP28	0	0	0	2	4	0	0	2	0	8	4	0	0.5	1	0	S		0.25
241	IL1B	1	0	0	0	5	0	0	2	0	8	2	0	0.25	1	0.125	S		0.25
316	MUC2	1	0	0	1	4	0	1	1	0	8	3	0	0.375	1	0.125	S		0.25
439	SERPINC1	1	0	0	1	4	0	0	2	0	8	3	0	0.375	1	0.125	S		0.25
487	SOS1	1	0	0	0	5	0	0	2	0	8	2	0	0.25	1	0.125	S		0.25
199	GJA8	1	1	0	2	2	0	0	2	0	8	4	1	0.625	0.8	0.125	S		0.25
33	ANGPTL2	0	0	0	2	5	0	0	2	0	9	4	0	0.444444	1	0	S		0.222222
135	COL5A3	0	0	0	1	6	0	0	2	0	9	3	0	0.333333	1	0	S		0.222222
238	IL13	0	0	0	3	4	0	0	2	0	9	5	0	0.555556	1	0	S		0.222222
332	NUP214	0	0	0	1	6	0	0	2	0	9	3	0	0.333333	1	0	S		0.222222
492	STARD5	0	0	0	2	5	0	0	2	0	9	4	0	0.444444	1	0	S		0.222222
704	FABP6	0	0	0	4	3	0	1	1	0	9	6	0	0.666667	1	0	S		0.222222
787	NXF1	1	0	0	1	5	0	0	2	0	9	3	0	0.333333	1	0.111111	S		0.222222
15	ADAMTS18	0	1	0	2	4	0	0	2	0	9	4	1	0.555556	0.8	0	S		0.222222
314	MSTN	0	0	0	2	4	1	0	2	0	9	4	1	0.555556	0.8	0	S		0.222222
21	ADAMTS6	0	0	1	1	5	0	0	2	0	9	3	1	0.444444	0.75	0	S		0.222222
92	CALM2	0	0	0	1	5	1	0	2	0	9	3	1	0.444444	0.75	0	S		0.222222
916	TCOF1	0	0	0	3	2	1	0	1	0	7	4	1	0.714286	0.8	0	S		0.142857
973	ARL6	0	2	0	0	3	1	0	1	0	7	1	3	0.571429	0.75	0		E	0.142857
164	DOC2A	0	0	0	2	5	0	0	1	0	8	3	0	0.375	1	0	S		0.125
209	GLCCI1	0	0	0	2	5	0	0	1	0	8	3	0	0.375	1	0	S		0.125
250	ITGA10	0	0	0	2	5	0	0	1	0	8	3	0	0.375	1	0	S		0.125
259	ITGB8	0	0	0	1	6	0	0	1	0	8	2	0	0.25	1	0	S		0.125
341	NXF3	0	0	0	1	6	0	0	1	0	8	2	0	0.25	1	0	S		0.125
383	PRPF18	0	0	0	1	6	0	0	1	0	8	2	0	0.25	1	0	S		0.125
419	SEC24A	0	0	0	3	4	0	0	1	0	8	4	0	0.5	1	0	S		0.125
495	STMN4	0	0	0	2	5	0	0	1	0	8	3	0	0.375	1	0	S		0.125
500	STX6	0	0	0	1	6	0	0	1	0	8	2	0	0.25	1	0	S		0.125
515	TAS2R42	0	0	0	2	5	0	0	1	0	8	3	0	0.375	1	0	S		0.125
517	TCN1	0	0	0	1	6	0	0	1	0	8	2	0	0.25	1	0	S		0.125
536	TMED1	0	0	0	2	5	0	1	0	0	8	3	0	0.375	1	0	S		0.125
564	TRAPPC10	0	0	0	1	6	0	0	1	0	8	2	0	0.25	1	0	S		0.125
624	AP2B1	0	0	0	1	6	0	0	1	0	8	2	0	0.25	1	0	S		0.125
654	CD44	0	0	0	3	4	0	0	1	0	8	4	0	0.5	1	0	S		0.125
676	COPA	0	0	0	3	4	0	0	1	0	8	4	0	0.5	1	0	S		0.125
689	DPP6	0	0	0	2	5	0	1	0	0	8	3	0	0.375	1	0	S		0.125
769	MFSD1	0	0	0	1	6	0	0	1	0	8	2	0	0.25	1	0	S		0.125
770	MFSD5	0	0	0	2	5	0	0	1	0	8	3	0	0.375	1	0	S		0.125
784	NUP62	0	0	0	2	5	0	0	1	0	8	3	0	0.375	1	0	S		0.125
804	PIK3R3	0	0	0	1	6	0	0	1	0	8	2	0	0.25	1	0	S		0.125
821	RACGAP1	0	0	0	1	6	0	0	1	0	8	2	0	0.25	1	0	S		0.125
466	SLC45A3	1	0	0	1	5	0	0	1	0	8	2	0	0.25	1	0.125	S		0.125
479	SNX24	1	0	0	2	4	0	1	0	0	8	3	0	0.375	1	0.125	S		0.125
532	TM9SF3	1	0	0	1	5	0	0	1	0	8	2	0	0.25	1	0.125	S		0.125
574	TUBB1	1	0	0	1	5	0	0	1	0	8	2	0	0.25	1	0.125	S		0.125
596	VSIG2	1	0	0	2	4	0	0	1	0	8	3	0	0.375	1	0.125	S		0.125
597	VTI1A	0	0	0	2	4	0	0	1	1	8	3	0	0.375	1	0.125	S		0.125
604	XPO5	1	0	0	1	5	0	0	1	0	8	2	0	0.25	1	0.125	S		0.125
631	APAF1	0	0	0	1	5	0	0	1	1	8	2	0	0.25	1	0.125	S		0.125
669	COL2A1	1	0	0	1	5	0	0	1	0	8	2	0	0.25	1	0.125	S		0.125
861	SIL1	1	0	0	1	5	0	0	1	0	8	2	0	0.25	1	0.125	S		0.125
246	IPO4	0	1	0	3	3	0	0	1	0	8	4	1	0.625	0.8	0	S		0.125
792	PANX2	1	1	0	3	2	0	0	1	0	8	4	1	0.625	0.8	0.125	S		0.125
195	GGA2	0	2	0	0	4	1	0	1	0	8	1	3	0.5	0.75	0		E	0.125
237	IL12B	0	1	0	2	4	0	0	1	0	8	3	1	0.5	0.75	0	S		0.125
299	MFSD9	0	2	0	0	4	1	0	1	0	8	1	3	0.5	0.75	0		E	0.125
336	NUP88	0	1	0	2	4	0	0	1	0	8	3	1	0.5	0.75	0	S		0.125
343	OAZ2	0	2	0	0	4	1	0	1	0	8	1	3	0.5	0.75	0		E	0.125
354	PANX1	0	1	0	2	4	0	0	1	0	8	3	1	0.5	0.75	0	S		0.125
538	TMED3	0	1	0	2	4	0	0	1	0	8	3	1	0.5	0.75	0	S		0.125
552	TNC	0	1	0	2	4	0	0	1	0	8	3	1	0.5	0.75	0	S		0.125
652	CD22	0	0	0	2	4	1	0	1	0	8	3	1	0.5	0.75	0	S		0.125
719	GJA5	0	1	0	2	4	0	0	1	0	8	3	1	0.5	0.75	0	S		0.125
724	GNRH1	0	1	0	2	4	0	0	1	0	8	3	1	0.5	0.75	0	S		0.125
749	KIF17	0	0	1	2	4	0	0	1	0	8	3	1	0.5	0.75	0	S		0.125
793	PCDHA6	0	2	0	0	4	1	0	1	0	8	1	3	0.5	0.75	0		E	0.125
224	HGFAC	1	1	0	2	3	0	0	1	0	8	3	1	0.5	0.75	0.125	S		0.125
320	NGF	1	3	0	0	3	0	0	1	0	8	1	3	0.5	0.75	0.125		E	0.125
352	OXNAD1	1	0	0	2	3	1	0	1	0	8	3	1	0.5	0.75	0.125	S		0.125
508	SYT16	1	1	0	2	3	0	0	1	0	8	3	1	0.5	0.75	0.125	S		0.125
11	ADAM9	0	0	0	1	7	0	0	1	0	9	2	0	0.222222	1	0	S		0.111111
61	APOL6	0	0	0	1	7	0	0	1	0	9	2	0	0.222222	1	0	S		0.111111
150	CPNE6	0	0	0	1	7	0	0	1	0	9	2	0	0.222222	1	0	S		0.111111
344	OBP2A	0	0	0	1	7	0	0	1	0	9	2	0	0.222222	1	0	S		0.111111
510	SYT5	0	0	0	1	7	0	0	1	0	9	2	0	0.222222	1	0	S		0.111111
7	ADAM21	1	0	0	2	5	0	0	1	0	9	3	0	0.333333	1	0.111111	S		0.111111
98	CARTPT	1	0	0	4	3	0	0	1	0	9	5	0	0.555556	1	0.111111	S		0.111111
346	OCA2	1	0	0	1	6	0	0	1	0	9	2	0	0.222222	1	0.111111	S		0.111111
702	EXOC7	1	0	0	1	6	0	0	1	0	9	2	0	0.222222	1	0.111111	S		0.111111
779	NRXN1	1	0	0	2	5	0	0	1	0	9	3	0	0.333333	1	0.111111	S		0.111111
348	OGFOD2	1	3	1	0	3	0	1	0	0	9	1	4	0.555556	0.8	0.111111		E	0.111111
126	COL24A1	0	1	0	2	5	0	0	1	0	9	3	1	0.444444	0.75	0	S		0.111111
168	EID2	0	0	0	2	5	1	0	1	0	9	3	1	0.444444	0.75	0	S		0.111111
196	GJA1	0	1	0	2	5	0	0	1	0	9	3	1	0.444444	0.75	0	S		0.111111
542	TMEM104	0	2	0	0	5	1	0	1	0	9	1	3	0.444444	0.75	0		E	0.111111
568	TTR	0	1	0	2	5	0	0	1	0	9	3	1	0.444444	0.75	0	S		0.111111
401	RPL15	1	3	0	0	4	0	0	1	0	9	1	3	0.444444	0.75	0.111111		E	0.111111
961	PDPN	1	1	0	2	4	0	0	1	0	9	3	1	0.444444	0.75	0.111111	S		0.111111
511	SYT6	0	1	0	4	2	1	1	0	0	9	5	2	0.777778	0.714286	0	S		0.111111
65	ARF6	1	0	0	2	6	0	1	0	0	10	3	0	0.3	1	0.1	S		0.1
71	ATP13A4	0	0	0	3	7	0	0	0	0	10	3	0	0.3	1	0	S		0
571	TUBA3D	0	1	0	0	8	1	0	0	0	10	0	2	0.2	1	0		E	0
6	ADAM20	0	0	0	2	7	0	0	0	0	9	2	0	0.222222	1	0	S		0
8	ADAM2	0	0	0	2	7	0	0	0	0	9	2	0	0.222222	1	0	S		0
9	ADAM30	0	2	0	0	6	1	0	0	0	9	0	3	0.333333	1	0		E	0
18	ADAMTS20	0	0	0	2	7	0	0	0	0	9	2	0	0.222222	1	0	S		0
27	AFP	0	0	0	2	7	0	0	0	0	9	2	0	0.222222	1	0	S		0
35	ANGPTL7	0	0	0	2	7	0	0	0	0	9	2	0	0.222222	1	0	S		0
36	ANKH	0	0	0	2	7	0	0	0	0	9	2	0	0.222222	1	0	S		0
40	AP1S3	0	2	0	0	6	1	0	0	0	9	0	3	0.333333	1	0		E	0
44	AP3S2	0	0	0	3	6	0	0	0	0	9	3	0	0.333333	1	0	S		0
70	ATP13A3	0	0	0	2	7	0	0	0	0	9	2	0	0.222222	1	0	S		0
75	BCL2L10	0	0	0	2	7	0	0	0	0	9	2	0	0.222222	1	0	S		0
90	C7orf31	0	1	0	0	7	1	0	0	0	9	0	2	0.222222	1	0		E	0
106	CLEC3B	0	2	0	0	7	0	0	0	0	9	0	2	0.222222	1	0		E	0
107	CLSTN2	0	0	0	4	5	0	0	0	0	9	4	0	0.444444	1	0	S		0
113	COG3	0	0	0	3	6	0	0	0	0	9	3	0	0.333333	1	0	S		0
118	COL15A1	0	2	0	0	7	0	0	0	0	9	0	2	0.222222	1	0		E	0
136	COL6A1	0	2	0	0	7	0	0	0	0	9	0	2	0.222222	1	0		E	0
283	LCN1	0	3	0	0	6	0	0	0	0	9	0	3	0.333333	1	0		E	0
305	MMP15	0	3	0	0	6	0	0	0	0	9	0	3	0.333333	1	0		E	0
326	NSMCE1	0	1	0	0	7	1	0	0	0	9	0	2	0.222222	1	0		E	0
333	NUP35	0	2	0	0	6	1	0	0	0	9	0	3	0.333333	1	0		E	0
555	TNNC2	0	2	0	0	7	0	0	0	0	9	0	2	0.222222	1	0		E	0
560	TOMM22	0	0	0	2	7	0	0	0	0	9	2	0	0.222222	1	0	S		0
595	VPS4B	0	0	0	3	6	0	0	0	0	9	3	0	0.333333	1	0	S		0
640	BCAP29	0	1	0	0	7	1	0	0	0	9	0	2	0.222222	1	0		E	0
644	BID	0	1	0	0	6	2	0	0	0	9	0	3	0.333333	1	0		E	0
666	COL13A1	0	1	0	0	7	1	0	0	0	9	0	2	0.222222	1	0		E	0
679	CPA4	0	1	0	0	7	1	0	0	0	9	0	2	0.222222	1	0		E	0
692	EIF2C2	0	0	0	2	7	0	0	0	0	9	2	0	0.222222	1	0	S		0
730	GRB2	0	1	0	0	7	1	0	0	0	9	0	2	0.222222	1	0		E	0
829	RUFY1	0	3	0	0	6	0	0	0	0	9	0	3	0.333333	1	0		E	0
886	SNX6	0	1	0	0	5	3	0	0	0	9	0	4	0.444444	1	0		E	0
967	AP1S1	0	0	0	4	5	0	0	0	0	9	4	0	0.444444	1	0	S		0
114	COG7	0	0	0	2	6	0	0	0	0	8	2	0	0.25	1	0	S		0
161	DLL4	0	0	0	2	6	0	0	0	0	8	2	0	0.25	1	0	S		0
183	FBF1	0	1	0	0	6	1	0	0	0	8	0	2	0.25	1	0		E	0
188	FGL2	0	2	0	0	5	1	0	0	0	8	0	3	0.375	1	0		E	0
202	GJB5	0	2	0	0	5	1	0	0	0	8	0	3	0.375	1	0		E	0
210	GLTP	0	2	0	0	6	0	0	0	0	8	0	2	0.25	1	0		E	0
219	HBA1	0	3	0	0	5	0	0	0	0	8	0	3	0.375	1	0		E	0
220	HBA2	0	3	0	0	5	0	0	0	0	8	0	3	0.375	1	0		E	0
252	ITGA2	0	1	0	0	6	1	0	0	0	8	0	2	0.25	1	0		E	0
261	KDELR1	0	0	0	2	6	0	0	0	0	8	2	0	0.25	1	0	S		0
262	KEL	0	0	0	0	6	2	0	0	0	8	0	2	0.25	1	0		E	0
270	KPNA1	0	1	0	0	6	1	0	0	0	8	0	2	0.25	1	0		E	0
276	KRT12	0	1	1	0	6	0	0	0	0	8	0	2	0.25	1	0		E	0
286	LCN9	0	0	0	2	6	0	0	0	0	8	2	0	0.25	1	0	S		0
290	LMAN2	0	1	0	0	6	1	0	0	0	8	0	2	0.25	1	0		E	0
298	MFSD8	0	0	0	2	6	0	0	0	0	8	2	0	0.25	1	0	S		0
304	MMP13	0	0	0	2	6	0	0	0	0	8	2	0	0.25	1	0	S		0
311	MMP26	0	0	0	2	6	0	0	0	0	8	2	0	0.25	1	0	S		0
317	NAPG	0	0	0	2	6	0	0	0	0	8	2	0	0.25	1	0	S		0
327	NUP107	0	0	0	2	6	0	0	0	0	8	2	0	0.25	1	0	S		0
331	NUP210	0	0	0	0	6	2	0	0	0	8	0	2	0.25	1	0		E	0
349	OGFR	0	0	0	3	5	0	0	0	0	8	3	0	0.375	1	0	S		0
358	PCSK4	0	2	0	0	5	1	0	0	0	8	0	3	0.375	1	0		E	0
359	PCSK7	0	2	0	0	6	0	0	0	0	8	0	2	0.25	1	0		E	0
362	PEX13	0	0	0	0	5	3	0	0	0	8	0	3	0.375	1	0		E	0
367	PIGR	0	0	0	3	5	0	0	0	0	8	3	0	0.375	1	0	S		0
385	PRSS22	0	0	0	2	6	0	0	0	0	8	2	0	0.25	1	0	S		0
389	PRSS8	0	4	0	0	4	0	0	0	0	8	0	4	0.5	1	0		E	0
390	PSCA	0	2	0	0	6	0	0	0	0	8	0	2	0.25	1	0		E	0
407	S100B	0	1	0	0	6	1	0	0	0	8	0	2	0.25	1	0		E	0
420	SEC24D	0	3	0	0	5	0	0	0	0	8	0	3	0.375	1	0		E	0
428	SERPINA12	0	2	0	0	6	0	0	0	0	8	0	2	0.25	1	0		E	0
434	SERPINB12	0	2	0	0	4	2	0	0	0	8	0	4	0.5	1	0		E	0
467	SLC47A1	0	2	0	0	6	0	0	0	0	8	0	2	0.25	1	0		E	0
468	SLC48A1	0	4	0	0	4	0	0	0	0	8	0	4	0.5	1	0		E	0
499	STX5	0	2	0	0	6	0	0	0	0	8	0	2	0.25	1	0		E	0
523	TIMM13	0	0	0	3	5	0	0	0	0	8	3	0	0.375	1	0	S		0
525	TIMM22	0	0	0	2	6	0	0	0	0	8	2	0	0.25	1	0	S		0
526	TIMM23	0	2	0	0	6	0	0	0	0	8	0	2	0.25	1	0		E	0
540	TMED7	0	0	0	2	6	0	0	0	0	8	2	0	0.25	1	0	S		0
557	TNNI3	0	2	0	0	6	0	0	0	0	8	0	2	0.25	1	0		E	0
559	TOMM20	0	2	0	0	6	0	0	0	0	8	0	2	0.25	1	0		E	0
573	TUBA4A	0	3	0	0	5	0	0	0	0	8	0	3	0.375	1	0		E	0
590	VPS33A	0	0	0	0	6	2	0	0	0	8	0	2	0.25	1	0		E	0
602	XPO1	0	0	0	2	6	0	0	0	0	8	2	0	0.25	1	0	S		0
611	ADAM22	0	0	0	3	5	0	0	0	0	8	3	0	0.375	1	0	S		0
618	ANGPT1	0	1	0	0	6	1	0	0	0	8	0	2	0.25	1	0		E	0
622	AP2A1	0	0	0	2	6	0	0	0	0	8	2	0	0.25	1	0	S		0
645	BSG	0	0	0	2	6	0	0	0	0	8	2	0	0.25	1	0	S		0
656	CDH17	0	0	0	4	4	0	0	0	0	8	4	0	0.5	1	0	S		0
675	COL9A1	0	0	0	3	5	0	0	0	0	8	3	0	0.375	1	0	S		0
685	CTLA4	0	0	0	2	6	0	0	0	0	8	2	0	0.25	1	0	S		0
696	EPB42	0	0	0	3	5	0	0	0	0	8	3	0	0.375	1	0	S		0
698	ETFB	0	0	0	3	5	0	0	0	0	8	3	0	0.375	1	0	S		0
710	FGB	0	1	0	0	6	1	0	0	0	8	0	2	0.25	1	0		E	0
732	HDLBP	0	0	0	2	6	0	0	0	0	8	2	0	0.25	1	0	S		0
757	LAMB3	0	2	1	0	5	0	0	0	0	8	0	3	0.375	1	0		E	0
761	LTF	0	1	0	0	6	1	0	0	0	8	0	2	0.25	1	0		E	0
764	MB	0	0	0	3	5	0	0	0	0	8	3	0	0.375	1	0	S		0
774	MUC1	0	0	0	4	4	0	0	0	0	8	4	0	0.5	1	0	S		0
782	NUP155	0	0	0	2	6	0	0	0	0	8	2	0	0.25	1	0	S		0
801	PDZK1	0	1	0	0	5	2	0	0	0	8	0	3	0.375	1	0		E	0
823	RASA1	0	0	0	0	6	2	0	0	0	8	0	2	0.25	1	0		E	0
830	S100A13	0	0	0	3	5	0	0	0	0	8	3	0	0.375	1	0	S		0
835	SCFD1	0	1	0	0	6	1	0	0	0	8	0	2	0.25	1	0		E	0
858	SFI1	0	0	0	3	5	0	0	0	0	8	3	0	0.375	1	0	S		0
868	SLC44A2	0	3	0	0	5	0	0	0	0	8	0	3	0.375	1	0		E	0
881	SNX16	0	1	0	0	6	1	0	0	0	8	0	2	0.25	1	0		E	0
892	STARD3	0	2	0	0	6	0	0	0	0	8	0	2	0.25	1	0		E	0
894	STEAP2	0	1	0	0	6	1	0	0	0	8	0	2	0.25	1	0		E	0
897	STX16	0	2	0	0	6	0	0	0	0	8	0	2	0.25	1	0		E	0
922	TINAGL1	0	0	0	3	5	0	0	0	0	8	3	0	0.375	1	0	S		0
923	TLL1	0	1	0	0	5	2	0	0	0	8	0	3	0.375	1	0		E	0
934	TOM1L2	0	0	0	2	6	0	0	0	0	8	2	0	0.25	1	0	S		0
941	UPF3A	0	0	0	2	6	0	0	0	0	8	2	0	0.25	1	0	S		0
943	VAMP1	0	0	0	2	6	0	0	0	0	8	2	0	0.25	1	0	S		0
947	VPS13A	0	1	0	0	6	1	0	0	0	8	0	2	0.25	1	0		E	0
948	VPS13B	0	0	0	2	6	0	0	0	0	8	2	0	0.25	1	0	S		0
964	VEGFA	0	2	0	0	6	0	0	0	0	8	0	2	0.25	1	0		E	0
194	GABARAP	0	1	0	0	5	1	0	0	0	7	0	2	0.285714	1	0		E	0
301	MMACHC	0	3	0	0	3	1	0	0	0	7	0	4	0.571429	1	0		E	0
454	SLC22A25	0	0	0	3	4	0	0	0	0	7	3	0	0.428571	1	0	S		0
482	SNX8	0	0	0	2	5	0	0	0	0	7	2	0	0.285714	1	0	S		0
512	SYT7	0	2	1	0	4	0	0	0	0	7	0	3	0.428571	1	0		E	0
566	TSNAX	0	0	0	2	5	0	0	0	0	7	2	0	0.285714	1	0	S		0
670	COL4A5	0	0	0	2	5	0	0	0	0	7	2	0	0.285714	1	0	S		0
204	GJC3	0	1	0	0	3	2	0	0	0	6	0	3	0.5	1	0		E	0
736	HPN	0	2	0	0	3	1	0	0	0	6	0	3	0.5	1	0		E	0
979	KRTAP5-2	0	1	0	0	2	0	0	0	0	3	0	1	0.333333	1	0		E	0
978	HBB	0	0	0	1	0	0	0	0	0	1	1	0	1	1	0	S		0
148	CPLX1	1	0	0	6	3	0	0	0	0	10	6	0	0.6	1	0.1	S		0
197	GJA3	1	3	0	0	6	0	0	0	0	10	0	3	0.3	1	0.1		E	0
51	APOA4	1	2	0	0	5	1	0	0	0	9	0	3	0.333333	1	0.111111		E	0
111	CNTNAP1	1	2	0	0	6	0	0	0	0	9	0	2	0.222222	1	0.111111		E	0
122	COL1A2	1	2	0	0	6	0	0	0	0	9	0	2	0.222222	1	0.111111		E	0
125	COL23A1	1	0	0	2	6	0	0	0	0	9	2	0	0.222222	1	0.111111	S		0
143	COPG2	1	1	0	0	6	1	0	0	0	9	0	2	0.222222	1	0.111111		E	0
264	KIF3B	1	2	0	0	6	0	0	0	0	9	0	2	0.222222	1	0.111111		E	0
307	MMP17	1	2	0	0	6	0	0	0	0	9	0	2	0.222222	1	0.111111		E	0
513	SYT8	1	4	0	0	4	0	0	0	0	9	0	4	0.444444	1	0.111111		E	0
556	TNN	1	0	0	2	6	0	0	0	0	9	2	0	0.222222	1	0.111111	S		0
765	MCFD2	1	2	0	0	6	0	0	0	0	9	0	2	0.222222	1	0.111111		E	0
69	ATP13A1	1	0	0	3	4	0	0	0	0	8	3	0	0.375	1	0.125	S		0
187	FGF4	1	2	0	0	5	0	0	0	0	8	0	2	0.25	1	0.125		E	0
189	FOLR3	1	0	0	2	5	0	0	0	0	8	2	0	0.25	1	0.125	S		0
190	FOLR4	1	1	0	0	4	2	0	0	0	8	0	3	0.375	1	0.125		E	0
207	GJD4	1	2	0	0	5	0	0	0	0	8	0	2	0.25	1	0.125		E	0
213	GPIHBP1	1	2	0	0	5	0	0	0	0	8	0	2	0.25	1	0.125		E	0
230	HPR	1	1	0	0	5	1	0	0	0	8	0	2	0.25	1	0.125		E	0
239	IL17A	1	0	0	3	4	0	0	0	0	8	3	0	0.375	1	0.125	S		0
268	KLK4	1	0	0	4	3	0	0	0	0	8	4	0	0.5	1	0.125	S		0
275	KPNB1	1	2	0	0	5	0	0	0	0	8	0	2	0.25	1	0.125		E	0
277	KRT7	1	0	0	2	5	0	0	0	0	8	2	0	0.25	1	0.125	S		0
278	KRT8	1	3	0	0	3	1	0	0	0	8	0	4	0.5	1	0.125		E	0
284	LCN2	1	2	0	0	5	0	0	0	0	8	0	2	0.25	1	0.125		E	0
285	LCN8	1	1	1	0	5	0	0	0	0	8	0	2	0.25	1	0.125		E	0
310	MMP25	1	2	0	0	5	0	0	0	0	8	0	2	0.25	1	0.125		E	0
319	NCOA5	1	0	0	3	4	0	0	0	0	8	3	0	0.375	1	0.125	S		0
323	NPEPPS	1	2	0	0	5	0	0	0	0	8	0	2	0.25	1	0.125		E	0
353	OXT	1	4	0	0	3	0	0	0	0	8	0	4	0.5	1	0.125		E	0
393	RAMP1	1	0	0	3	4	0	0	0	0	8	3	0	0.375	1	0.125	S		0
399	RHAG	1	0	0	4	3	0	0	0	0	8	4	0	0.5	1	0.125	S		0
465	SLC45A1	1	0	0	2	5	0	0	0	0	8	2	0	0.25	1	0.125	S		0
470	SLC6A17	0	2	0	0	5	0	0	0	1	8	0	2	0.25	1	0.125		E	0
472	SLIT2	1	1	0	0	5	1	0	0	0	8	0	2	0.25	1	0.125		E	0
497	STX18	1	0	0	3	4	0	0	0	0	8	3	0	0.375	1	0.125	S		0
506	SYT11	1	0	0	2	5	0	0	0	0	8	2	0	0.25	1	0.125	S		0
534	TMCO3	1	0	0	2	5	0	0	0	0	8	2	0	0.25	1	0.125	S		0
547	TMPRSS12	1	0	0	2	5	0	0	0	0	8	2	0	0.25	1	0.125	S		0
565	TRAPPC8	0	1	1	0	5	0	0	0	1	8	0	2	0.25	1	0.125		E	0
586	VAMP5	1	2	0	0	5	0	0	0	0	8	0	2	0.25	1	0.125		E	0
660	COG4	1	0	0	3	4	0	0	0	0	8	3	0	0.375	1	0.125	S		0
677	COPB1	1	3	0	0	4	0	0	0	0	8	0	3	0.375	1	0.125		E	0
759	LDLR	1	5	0	0	2	0	0	0	0	8	0	5	0.625	1	0.125		E	0
768	MFSD10	1	0	0	3	4	0	0	0	0	8	3	0	0.375	1	0.125	S		0
810	PLTP	1	0	0	2	5	0	0	0	0	8	2	0	0.25	1	0.125	S		0
834	SCARB1	1	0	0	2	5	0	0	0	0	8	2	0	0.25	1	0.125	S		0
839	SEC14L4	0	0	0	4	3	0	0	0	1	8	4	0	0.5	1	0.125	S		0
846	SERINC2	1	0	0	2	5	0	0	0	0	8	2	0	0.25	1	0.125	S		0
878	SNX11	1	0	0	2	5	0	0	0	0	8	2	0	0.25	1	0.125	S		0
902	STXBP2	1	0	0	3	4	0	0	0	0	8	3	0	0.375	1	0.125	S		0
959	LYNX1	1	0	0	2	5	0	0	0	0	8	2	0	0.25	1	0.125	S		0
121	COL1A1	2	2	0	0	6	0	0	0	0	10	0	2	0.2	1	0.2		E	0
287	LDLRAD2	1	1	0	5	2	0	0	0	0	9	5	1	0.666667	0.833333	0.111111	S		0
364	PF4	0	2	0	1	4	2	0	0	0	9	1	4	0.555556	0.8	0		E	0
403	S100A1	0	3	0	1	4	1	0	0	0	9	1	4	0.555556	0.8	0		E	0
427	SERPINA11	0	1	0	1	4	3	0	0	0	9	1	4	0.555556	0.8	0		E	0
520	TG	0	1	0	4	3	0	0	0	0	8	4	1	0.625	0.8	0	S		0
957	ERP29	0	1	0	4	3	0	0	0	0	8	4	1	0.625	0.8	0	S		0
228	HMHA1	1	1	0	4	3	0	0	0	0	9	4	1	0.555556	0.8	0.111111	S		0
386	PRSS27	1	3	0	1	2	1	0	0	0	8	1	4	0.625	0.8	0.125		E	0
641	BCAP31	1	4	0	1	2	0	0	0	0	8	1	4	0.625	0.8	0.125		E	0
856	SERPINH1	1	2	0	1	2	2	0	0	0	8	1	4	0.625	0.8	0.125		E	0
910	SYT15	1	1	0	4	2	0	0	0	0	8	4	1	0.625	0.8	0.125	S		0
110	CNOT6	0	1	1	1	6	1	0	0	0	10	1	3	0.4	0.75	0		E	0
429	SERPINA3	0	3	0	1	6	0	0	0	0	10	1	3	0.4	0.75	0		E	0
4	ADAM11	0	3	0	1	5	0	0	0	0	9	1	3	0.444444	0.75	0		E	0
448	SLC16A13	0	3	0	1	5	0	0	0	0	9	1	3	0.444444	0.75	0		E	0
522	TIMM10	0	3	0	1	5	0	0	0	0	9	1	3	0.444444	0.75	0		E	0
876	SNAP25	0	2	0	1	5	1	0	0	0	9	1	3	0.444444	0.75	0		E	0
907	SYPL1	0	2	0	1	5	1	0	0	0	9	1	3	0.444444	0.75	0		E	0
155	CTSW	0	1	0	3	4	0	0	0	0	8	3	1	0.5	0.75	0	S		0
175	FABP3	0	2	0	1	4	1	0	0	0	8	1	3	0.5	0.75	0		E	0
206	GJD3	0	0	1	3	4	0	0	0	0	8	3	1	0.5	0.75	0	S		0
229	HPCAL4	0	3	0	1	4	0	0	0	0	8	1	3	0.5	0.75	0		E	0
236	IGFBP7	0	0	0	3	4	1	0	0	0	8	3	1	0.5	0.75	0	S		0
292	LRIG1	0	2	0	1	4	1	0	0	0	8	1	3	0.5	0.75	0		E	0
388	PRSS36	0	1	0	3	4	0	0	0	0	8	3	1	0.5	0.75	0	S		0
391	PTOV1	0	1	0	3	4	0	0	0	0	8	3	1	0.5	0.75	0	S		0
455	SLC25A23	0	3	0	1	4	0	0	0	0	8	1	3	0.5	0.75	0		E	0
491	STARD4	0	2	1	1	4	0	0	0	0	8	1	3	0.5	0.75	0		E	0
625	AP2M1	0	3	0	1	4	0	0	0	0	8	1	3	0.5	0.75	0		E	0
709	FGA	0	2	0	1	4	1	0	0	0	8	1	3	0.5	0.75	0		E	0
716	FOLR2	0	1	0	3	4	0	0	0	0	8	3	1	0.5	0.75	0	S		0
781	NRXN3	0	3	0	1	4	0	0	0	0	8	1	3	0.5	0.75	0		E	0
789	NXT2	0	0	0	1	4	3	0	0	0	8	1	3	0.5	0.75	0		E	0
794	PCDHGA5	0	3	0	1	4	0	0	0	0	8	1	3	0.5	0.75	0		E	0
802	PGAP2	0	1	0	1	4	2	0	0	0	8	1	3	0.5	0.75	0		E	0
828	RRBP1	0	2	1	1	4	0	0	0	0	8	1	3	0.5	0.75	0		E	0
833	SCAMP3	0	1	0	3	4	0	0	0	0	8	3	1	0.5	0.75	0	S		0
875	SNAP23	0	1	1	1	4	1	0	0	0	8	1	3	0.5	0.75	0		E	0
900	STX3	0	1	0	3	4	0	0	0	0	8	3	1	0.5	0.75	0	S		0
901	STXBP1	0	3	0	1	4	0	0	0	0	8	1	3	0.5	0.75	0		E	0
958	FGF1	0	1	0	3	4	0	0	0	0	8	3	1	0.5	0.75	0	S		0
222	HBZ	0	1	0	3	3	0	0	0	0	7	3	1	0.571429	0.75	0	S		0
727	GOSR1	0	0	1	3	3	0	0	0	0	7	3	1	0.571429	0.75	0	S		0
955	BET1L	0	3	0	1	3	0	0	0	0	7	1	3	0.571429	0.75	0		E	0
980	TUBB4A	0	2	0	1	2	1	0	0	0	6	1	3	0.666667	0.75	0		E	0
87	C3	1	0	0	1	4	3	0	0	0	9	1	3	0.444444	0.75	0.111111		E	0
303	MMP11	1	2	0	1	4	1	0	0	0	9	1	3	0.444444	0.75	0.111111		E	0
521	TGFB1	1	1	0	3	4	0	0	0	0	9	3	1	0.444444	0.75	0.111111	S		0
753	KLK12	1	1	0	3	4	0	0	0	0	9	3	1	0.444444	0.75	0.111111	S		0
267	KLK14	1	1	0	3	3	0	0	0	0	8	3	1	0.5	0.75	0.125	S		0
450	SLC16A9	1	1	0	3	3	0	0	0	0	8	3	1	0.5	0.75	0.125	S		0
638	ATP13A2	1	0	0	3	3	1	0	0	0	8	3	1	0.5	0.75	0.125	S		0
773	MTX1	1	2	0	1	3	1	0	0	0	8	1	3	0.5	0.75	0.125		E	0
898	STX1A	1	2	1	1	3	0	0	0	0	8	1	3	0.5	0.75	0.125		E	0
936	TSC2	1	0	1	3	2	0	0	0	0	7	3	1	0.571429	0.75	0.142857	S		0

## Sheet: Kinase Phosphatase
No	gene	DD	DN	DE	ND	NN	NE	ED	EN	EE	tot	up.reg	dn.reg	hit.ratio	dir.score	conflict	Suppressor	Enhancer	%upreg Enrich
853	TAF1	1	0	0	1	4	0	1	3	0	10	5	0	0.5	1	0.1	S		0.4
415	STK32B	0	0	0	1	6	0	0	3	0	10	4	0	0.4	1	0	S		0.3
548	CKMT2	0	0	0	1	6	0	1	2	0	10	4	0	0.4	1	0	S		0.3
332	PPP3CC	0	0	0	1	5	1	1	2	0	10	4	1	0.5	0.8	0	S		0.3
763	PPP2R2A	0	0	0	1	5	1	0	3	0	10	4	1	0.5	0.8	0	S		0.3
217	MPP5	1	1	0	1	4	0	1	2	0	10	4	1	0.5	0.8	0.1	S		0.3
363	PTPN11	0	1	0	0	6	0	1	2	0	10	3	1	0.4	0.75	0	S		0.3
430	TESK1	0	1	0	2	3	1	1	2	0	10	5	2	0.7	0.714286	0	S		0.3
914	PTPRK	0	0	0	0	6	0	0	2	0	8	2	0	0.25	1	0	S		0.25
34	BRSK2	0	0	0	1	7	0	0	2	0	10	3	0	0.3	1	0	S		0.2
300	PMVK	0	0	0	0	8	0	0	2	0	10	2	0	0.2	1	0	S		0.2
411	STK16	0	0	0	3	5	0	0	2	0	10	5	0	0.5	1	0	S		0.2
436	TNNI3K	0	0	0	1	7	0	0	2	0	10	3	0	0.3	1	0	S		0.2
614	GK	0	0	0	0	8	0	0	2	0	10	2	0	0.2	1	0	S		0.2
796	PTPN12	0	0	0	0	8	0	0	2	0	10	2	0	0.2	1	0	S		0.2
866	TMEM134	0	0	0	1	7	0	0	2	0	10	3	0	0.3	1	0	S		0.2
884	VRK2	0	0	0	0	8	0	0	2	0	10	2	0	0.2	1	0	S		0.2
887	WNK1	0	0	0	1	7	0	1	1	0	10	3	0	0.3	1	0	S		0.2
267	PDXK	1	0	0	3	4	0	1	1	0	10	5	0	0.5	1	0.1	S		0.2
500	AXL	1	0	0	0	7	0	0	2	0	10	2	0	0.2	1	0.1	S		0.2
810	PTPRF	2	0	0	1	5	0	0	2	0	10	3	0	0.3	1	0.2	S		0.2
80	CSF1R	2	1	0	3	2	0	0	2	0	10	5	1	0.6	0.833333	0.2	S		0.2
198	MAP3K5	0	0	0	2	5	1	0	2	0	10	4	1	0.5	0.8	0	S		0.2
336	PRKAA2	0	0	0	2	5	1	0	2	0	10	4	1	0.5	0.8	0	S		0.2
549	CLK1	0	0	0	2	5	1	0	2	0	10	4	1	0.5	0.8	0	S		0.2
22	ANKK1	1	0	0	2	4	1	0	2	0	10	4	1	0.5	0.8	0.1	S		0.2
783	PRKCD	1	1	0	2	4	0	0	2	0	10	4	1	0.5	0.8	0.1	S		0.2
841	SRPK3	1	0	0	2	4	1	0	2	0	10	4	1	0.5	0.8	0.1	S		0.2
764	PPP2R2B	0	0	0	5	1	2	0	2	0	10	7	2	0.9	0.777778	0	S		0.2
2	ACP6	0	1	0	1	6	0	0	2	0	10	3	1	0.4	0.75	0	S		0.2
45	CAMK4	0	1	0	1	6	0	0	2	0	10	3	1	0.4	0.75	0	S		0.2
68	CKB	0	0	0	1	6	1	1	1	0	10	3	1	0.4	0.75	0	S		0.2
242	NPR1	0	1	0	1	6	0	0	2	0	10	3	1	0.4	0.75	0	S		0.2
321	PPP1R3A	0	1	0	1	6	0	0	2	0	10	3	1	0.4	0.75	0	S		0.2
427	TBK1	0	0	0	1	6	1	1	1	0	10	3	1	0.4	0.75	0	S		0.2
532	CDK13	0	1	0	1	6	0	0	2	0	10	3	1	0.4	0.75	0	S		0.2
731	PHKG2	0	1	0	1	6	0	0	2	0	10	3	1	0.4	0.75	0	S		0.2
766	PPP2R3A	0	0	0	1	6	1	0	2	0	10	3	1	0.4	0.75	0	S		0.2
791	PTK2	1	1	0	1	5	0	0	2	0	10	3	1	0.4	0.75	0.1	S		0.2
813	PTPRM	1	0	0	1	5	1	1	1	0	10	3	1	0.4	0.75	0.1	S		0.2
901	PTPN20A	1	0	0	1	5	1	0	2	0	10	3	1	0.4	0.75	0.1	S		0.2
902	PTPN20B	1	0	0	1	5	1	0	2	0	10	3	1	0.4	0.75	0.1	S		0.2
434	TK1	2	0	0	1	4	1	0	2	0	10	3	1	0.4	0.75	0.2	S		0.2
492	ALPK1	2	0	0	1	4	1	0	2	0	10	3	1	0.4	0.75	0.2	S		0.2
304	PPEF2	0	0	0	1	7	0	0	1	0	9	2	0	0.222222	1	0	S		0.111111
872	TRIM24	0	0	0	1	7	0	1	0	0	9	2	0	0.222222	1	0	S		0.111111
785	PRKCZ	1	0	0	1	6	0	0	1	0	9	2	0	0.222222	1	0.111111	S		0.111111
688	MVK	1	1	0	3	3	0	0	1	0	9	4	1	0.555556	0.8	0.111111	S		0.111111
802	PTPN5	0	2	0	5	1	0	0	1	0	9	6	2	0.888889	0.75	0	S		0.111111
907	FN3K	0	2	0	0	5	1	0	1	0	9	1	3	0.444444	0.75	0		E	0.111111
171	ITPKA	1	3	0	0	4	0	0	1	0	9	1	3	0.444444	0.75	0.111111		E	0.111111
27	BMPR1A	0	0	0	3	6	0	0	1	0	10	4	0	0.4	1	0	S		0.1
59	CDKL1	0	0	0	2	7	0	0	1	0	10	3	0	0.3	1	0	S		0.1
99	DUSP11	0	0	0	1	8	0	0	1	0	10	2	0	0.2	1	0	S		0.1
104	DUSP21	0	0	0	2	7	0	0	1	0	10	3	0	0.3	1	0	S		0.1
192	MAP3K10	0	0	0	3	6	0	0	1	0	10	4	0	0.4	1	0	S		0.1
225	MTOR	0	0	0	5	4	0	1	0	0	10	6	0	0.6	1	0	S		0.1
281	PIK3C3	0	0	0	1	8	0	0	1	0	10	2	0	0.2	1	0	S		0.1
343	PRKCA	0	0	0	1	8	0	0	1	0	10	2	0	0.2	1	0	S		0.1
387	RPS6KB1	0	0	0	1	8	0	0	1	0	10	2	0	0.2	1	0	S		0.1
396	SGPP1	0	0	0	1	8	0	1	0	0	10	2	0	0.2	1	0	S		0.1
502	BCKDK	0	0	0	2	7	0	0	1	0	10	3	0	0.3	1	0	S		0.1
517	CAMKK2	0	0	0	3	6	0	1	0	0	10	4	0	0.4	1	0	S		0.1
722	PDK3	0	0	0	1	8	0	1	0	0	10	2	0	0.2	1	0	S		0.1
734	PI4KB	0	0	0	1	8	0	1	0	0	10	2	0	0.2	1	0	S		0.1
737	PIKFYVE	0	0	0	1	8	0	0	1	0	10	2	0	0.2	1	0	S		0.1
864	TLK1	0	0	0	2	7	0	0	1	0	10	3	0	0.3	1	0	S		0.1
35	BTK	1	0	0	1	7	0	0	1	0	10	2	0	0.2	1	0.1	S		0.1
44	CAMK2N1	1	0	0	2	6	0	0	1	0	10	3	0	0.3	1	0.1	S		0.1
47	CARD11	1	0	0	1	7	0	0	1	0	10	2	0	0.2	1	0.1	S		0.1
141	GDPD4	1	0	0	3	5	0	0	1	0	10	4	0	0.4	1	0.1	S		0.1
259	PCK1	1	0	0	2	6	0	0	1	0	10	3	0	0.3	1	0.1	S		0.1
348	PRKD1	0	0	0	2	6	0	0	1	1	10	3	0	0.3	1	0.1	S		0.1
356	PSPH	1	0	0	3	5	0	0	1	0	10	4	0	0.4	1	0.1	S		0.1
429	TEK	1	0	0	1	7	0	0	1	0	10	2	0	0.2	1	0.1	S		0.1
438	TP53RK	1	0	0	3	5	0	0	1	0	10	4	0	0.4	1	0.1	S		0.1
514	CAMK2D	1	0	0	2	6	0	0	1	0	10	3	0	0.3	1	0.1	S		0.1
518	CASK	1	0	0	2	6	0	0	1	0	10	3	0	0.3	1	0.1	S		0.1
529	CDK11A	1	0	0	1	7	0	0	1	0	10	2	0	0.2	1	0.1	S		0.1
560	CTDSP1	1	0	0	3	5	0	0	1	0	10	4	0	0.4	1	0.1	S		0.1
679	MINK1	1	0	0	3	5	0	0	1	0	10	4	0	0.4	1	0.1	S		0.1
681	MKNK1	1	0	0	3	5	0	0	1	0	10	4	0	0.4	1	0.1	S		0.1
895	ERBB3	1	0	0	3	5	0	0	1	0	10	4	0	0.4	1	0.1	S		0.1
85	CSNK2B	2	0	0	4	3	0	0	1	0	10	5	0	0.5	1	0.2	S		0.1
409	STK10	2	0	0	1	6	0	0	1	0	10	2	0	0.2	1	0.2	S		0.1
570	DGKZ	2	0	0	2	5	0	0	1	0	10	3	0	0.3	1	0.2	S		0.1
867	TNIK	2	0	0	2	5	0	0	1	0	10	3	0	0.3	1	0.2	S		0.1
305	PPFIA3	2	1	0	4	2	0	0	1	0	10	5	1	0.6	0.833333	0.2	S		0.1
16	ALK	0	1	0	3	5	0	0	1	0	10	4	1	0.5	0.8	0	S		0.1
50	CDC42BPG	0	1	0	3	5	0	1	0	0	10	4	1	0.5	0.8	0	S		0.1
94	DGKI	0	2	0	0	5	2	1	0	0	10	1	4	0.5	0.8	0		E	0.1
248	NT5C	0	1	0	3	5	0	0	1	0	10	4	1	0.5	0.8	0	S		0.1
631	INPP1	0	2	0	0	5	2	0	1	0	10	1	4	0.5	0.8	0		E	0.1
790	PTK2B	0	3	0	0	5	1	0	1	0	10	1	4	0.5	0.8	0		E	0.1
856	TBCK	0	1	0	3	5	0	0	1	0	10	4	1	0.5	0.8	0	S		0.1
100	DUSP12	2	1	0	2	13	0	0	2	0	20	4	1	0.25	0.8	0.1	S		0.1
178	KSR1	1	3	0	0	4	1	0	1	0	10	1	4	0.5	0.8	0.1		E	0.1
329	PPP2R3B	1	0	0	3	4	1	0	1	0	10	4	1	0.5	0.8	0.1	S		0.1
344	PRKCE	1	0	0	3	4	1	0	1	0	10	4	1	0.5	0.8	0.1	S		0.1
384	ROS1	1	1	0	3	4	0	0	1	0	10	4	1	0.5	0.8	0.1	S		0.1
585	EPHA10	1	1	0	3	4	0	0	1	0	10	4	1	0.5	0.8	0.1	S		0.1
657	MAP3K3	1	2	1	0	4	1	0	1	0	10	1	4	0.5	0.8	0.1		E	0.1
817	PTPRS	1	0	1	3	4	0	0	1	0	10	4	1	0.5	0.8	0.1	S		0.1
79	CRKL	0	1	0	2	6	0	0	1	0	10	3	1	0.4	0.75	0	S		0.1
196	MAP3K1	0	3	0	0	6	0	0	1	0	10	1	3	0.4	0.75	0		E	0.1
201	MAP3K9	0	1	0	2	6	0	0	1	0	10	3	1	0.4	0.75	0	S		0.1
213	MELK	0	1	0	2	6	0	0	1	0	10	3	1	0.4	0.75	0	S		0.1
223	MTMR7	0	1	0	2	6	0	0	1	0	10	3	1	0.4	0.75	0	S		0.1
313	PPP1CC	0	3	0	0	6	0	0	1	0	10	1	3	0.4	0.75	0		E	0.1
496	APTX	0	1	0	2	6	0	0	1	0	10	3	1	0.4	0.75	0	S		0.1
499	AURKC	0	0	0	2	6	1	0	1	0	10	3	1	0.4	0.75	0	S		0.1
563	DDR1	0	1	0	2	6	0	0	1	0	10	3	1	0.4	0.75	0	S		0.1
575	DUSP13	0	1	0	2	6	0	0	1	0	10	3	1	0.4	0.75	0	S		0.1
673	MARK3	0	1	0	2	6	0	0	1	0	10	3	1	0.4	0.75	0	S		0.1
677	MATK	0	1	0	2	6	0	1	0	0	10	3	1	0.4	0.75	0	S		0.1
680	MINPP1	0	1	0	2	6	0	0	1	0	10	3	1	0.4	0.75	0	S		0.1
717	PAK7	0	2	0	0	6	1	0	1	0	10	1	3	0.4	0.75	0		E	0.1
730	PHKB	0	0	1	2	6	0	0	1	0	10	3	1	0.4	0.75	0	S		0.1
750	PPEF1	0	0	0	2	6	1	0	1	0	10	3	1	0.4	0.75	0	S		0.1
767	PPP2R4	0	1	0	2	6	0	0	1	0	10	3	1	0.4	0.75	0	S		0.1
875	TRPM6	0	0	0	2	6	1	0	1	0	10	3	1	0.4	0.75	0	S		0.1
891	ACP2	0	2	0	0	6	1	0	1	0	10	1	3	0.4	0.75	0		E	0.1
78	CRIM1	1	1	0	2	5	0	0	1	0	10	3	1	0.4	0.75	0.1	S		0.1
107	DUSP3	1	1	0	2	5	0	0	1	0	10	3	1	0.4	0.75	0.1	S		0.1
452	TSSK6	1	2	0	0	5	1	0	1	0	10	1	3	0.4	0.75	0.1		E	0.1
466	WNK2	1	1	0	2	5	0	0	1	0	10	3	1	0.4	0.75	0.1	S		0.1
601	FES	1	0	0	2	5	1	0	1	0	10	3	1	0.4	0.75	0.1	S		0.1
604	FGFR3	1	1	0	2	5	0	0	1	0	10	3	1	0.4	0.75	0.1	S		0.1
627	IKBKE	1	0	0	2	5	1	0	1	0	10	3	1	0.4	0.75	0.1	S		0.1
656	MAP3K13	1	1	0	2	5	0	0	1	0	10	3	1	0.4	0.75	0.1	S		0.1
724	PEG3	1	0	0	2	5	1	0	1	0	10	3	1	0.4	0.75	0.1	S		0.1
827	RPS6KA4	1	1	0	2	5	0	1	0	0	10	3	1	0.4	0.75	0.1	S		0.1
794	PTP4A3	2	0	0	2	4	1	0	1	0	10	3	1	0.4	0.75	0.2	S		0.1
503	BCR	0	2	0	4	3	0	0	1	0	10	5	2	0.7	0.714286	0	S		0.1
691	NCK1	0	1	0	4	3	1	0	1	0	10	5	2	0.7	0.714286	0	S		0.1
786	PRKD2	3	1	0	3	10	1	0	2	0	20	5	2	0.35	0.714286	0.15	S		0.1
19	ALPK3	1	0	0	4	12	1	0	1	1	20	5	1	0.3	0.833333	0.1	S		0.05
613	GALK2	1	1	0	4	12	0	0	1	1	20	5	1	0.3	0.833333	0.1	S		0.05
224	MTMR9	2	2	1	1	11	2	0	1	0	20	2	5	0.35	0.714286	0.1		E	0.05
4	ACVR2A	0	3	0	0	7	0	0	0	0	10	0	3	0.3	1	0		E	0
11	ADRBK2	0	2	0	0	7	1	0	0	0	10	0	3	0.3	1	0		E	0
26	BLK	0	2	0	0	8	0	0	0	0	10	0	2	0.2	1	0		E	0
30	BPNT1	0	0	0	3	7	0	0	0	0	10	3	0	0.3	1	0	S		0
48	CCL2	0	2	0	0	7	1	0	0	0	10	0	3	0.3	1	0		E	0
54	CDK4	0	0	0	2	8	0	0	0	0	10	2	0	0.2	1	0	S		0
55	CDK5R1	0	1	1	0	8	0	0	0	0	10	0	2	0.2	1	0		E	0
56	CDK7	0	0	0	0	8	2	0	0	0	10	0	2	0.2	1	0		E	0
58	CDK9	0	0	0	4	6	0	0	0	0	10	4	0	0.4	1	0	S		0
82	CSNK1G1	0	0	0	0	7	3	0	0	0	10	0	3	0.3	1	0		E	0
98	DOT1L	0	1	0	0	8	1	0	0	0	10	0	2	0.2	1	0		E	0
102	DUSP16	0	1	0	0	8	1	0	0	0	10	0	2	0.2	1	0		E	0
103	DUSP18	0	3	0	0	6	1	0	0	0	10	0	4	0.4	1	0		E	0
113	EEF2K	0	0	0	2	8	0	0	0	0	10	2	0	0.2	1	0	S		0
114	EFNA2	0	0	0	2	8	0	0	0	0	10	2	0	0.2	1	0	S		0
115	EFNA3	0	0	0	3	7	0	0	0	0	10	3	0	0.3	1	0	S		0
127	EPHB6	0	2	0	0	7	1	0	0	0	10	0	3	0.3	1	0		E	0
139	GAK	0	2	1	0	6	1	0	0	0	10	0	4	0.4	1	0		E	0
143	GRK1	0	2	1	0	5	2	0	0	0	10	0	5	0.5	1	0		E	0
149	GUCY2D	0	0	0	4	6	0	0	0	0	10	4	0	0.4	1	0	S		0
159	IGF2R	0	4	0	0	6	0	0	0	0	10	0	4	0.4	1	0		E	0
163	INPP5B	0	3	0	0	6	1	0	0	0	10	0	4	0.4	1	0		E	0
170	ITK	0	1	0	0	8	1	0	0	0	10	0	2	0.2	1	0		E	0
176	JAK3	0	1	0	0	8	1	0	0	0	10	0	2	0.2	1	0		E	0
185	LRRK2	0	1	0	0	7	2	0	0	0	10	0	3	0.3	1	0		E	0
190	MAP2K6	0	2	0	0	6	2	0	0	0	10	0	4	0.4	1	0		E	0
195	MAP3K15	0	0	0	2	8	0	0	0	0	10	2	0	0.2	1	0	S		0
214	MERTK	0	1	0	0	8	1	0	0	0	10	0	2	0.2	1	0		E	0
220	MTMR1	0	0	0	2	8	0	0	0	0	10	2	0	0.2	1	0	S		0
244	NRBP1	0	3	0	0	7	0	0	0	0	10	0	3	0.3	1	0		E	0
258	PBK	0	1	0	0	6	3	0	0	0	10	0	4	0.4	1	0		E	0
288	PIK3R6	0	0	0	4	6	0	0	0	0	10	4	0	0.4	1	0	S		0
289	PIM2	0	3	0	0	7	0	0	0	0	10	0	3	0.3	1	0		E	0
308	PPM1E	0	0	0	3	7	0	0	0	0	10	3	0	0.3	1	0	S		0
347	PRKCI	0	1	0	0	7	2	0	0	0	10	0	3	0.3	1	0		E	0
377	RIPK2	0	0	0	3	7	0	0	0	0	10	3	0	0.3	1	0	S		0
389	RPS6KL1	0	3	0	0	6	1	0	0	0	10	0	4	0.4	1	0		E	0
401	SKAP2	0	0	0	3	7	0	0	0	0	10	3	0	0.3	1	0	S		0
441	TRIB2	0	0	0	2	8	0	0	0	0	10	2	0	0.2	1	0	S		0
445	TRIO	0	0	0	2	8	0	0	0	0	10	2	0	0.2	1	0	S		0
446	TRPM7	0	3	0	0	7	0	0	0	0	10	0	3	0.3	1	0		E	0
447	TRRAP	0	2	0	0	8	0	0	0	0	10	0	2	0.2	1	0		E	0
489	AKT2	0	4	0	0	6	0	0	0	0	10	0	4	0.4	1	0		E	0
515	CAMK2G	0	2	0	0	7	1	0	0	0	10	0	3	0.3	1	0		E	0
527	CDC7	0	0	0	3	7	0	0	0	0	10	3	0	0.3	1	0	S		0
538	CDK5	0	0	0	2	8	0	0	0	0	10	2	0	0.2	1	0	S		0
542	CDKN1A	0	0	0	2	8	0	0	0	0	10	2	0	0.2	1	0	S		0
553	COL4A3BP	0	2	0	0	7	1	0	0	0	10	0	3	0.3	1	0		E	0
566	DGKB	0	0	0	2	8	0	0	0	0	10	2	0	0.2	1	0	S		0
569	DGKH	0	3	0	0	7	0	0	0	0	10	0	3	0.3	1	0		E	0
582	DYRK3	0	2	0	0	8	0	0	0	0	10	0	2	0.2	1	0		E	0
594	ETNK1	0	2	0	0	7	1	0	0	0	10	0	3	0.3	1	0		E	0
598	EYA4	0	1	0	0	8	1	0	0	0	10	0	2	0.2	1	0		E	0
599	FASTK	0	2	0	0	7	1	0	0	0	10	0	3	0.3	1	0		E	0
616	GNE	0	3	0	0	7	0	0	0	0	10	0	3	0.3	1	0		E	0
647	LHPP	0	2	0	0	8	0	0	0	0	10	0	2	0.2	1	0		E	0
670	MAPKAPK2	0	0	0	3	7	0	0	0	0	10	3	0	0.3	1	0	S		0
706	NTRK1	0	4	0	0	6	0	0	0	0	10	0	4	0.4	1	0		E	0
713	OXSM	0	2	0	0	8	0	0	0	0	10	0	2	0.2	1	0		E	0
738	PIP4K2C	0	0	0	2	8	0	0	0	0	10	2	0	0.2	1	0	S		0
765	PPP2R2C	0	0	0	3	7	0	0	0	0	10	3	0	0.3	1	0	S		0
787	PRKDC	0	2	0	0	8	0	0	0	0	10	0	2	0.2	1	0		E	0
815	PTPRN	0	4	0	0	6	0	0	0	0	10	0	4	0.4	1	0		E	0
831	SET	0	1	0	0	6	3	0	0	0	10	0	4	0.4	1	0		E	0
852	SYNJ2	0	2	0	0	8	0	0	0	0	10	0	2	0.2	1	0		E	0
873	TRIM33	0	1	0	0	8	1	0	0	0	10	0	2	0.2	1	0		E	0
889	YSK4	0	3	0	0	7	0	0	0	0	10	0	3	0.3	1	0		E	0
77	CPNE3	0	0	0	2	7	0	0	0	0	9	2	0	0.222222	1	0	S		0
160	ILKAP	0	1	1	0	6	1	0	0	0	9	0	3	0.333333	1	0		E	0
282	PIK3CA	0	1	0	0	7	1	0	0	0	9	0	2	0.222222	1	0		E	0
371	PXK	0	0	0	2	7	0	0	0	0	9	2	0	0.222222	1	0	S		0
557	CSNK1E	0	2	0	0	6	1	0	0	0	9	0	3	0.333333	1	0		E	0
584	EGFR	0	0	1	0	7	1	0	0	0	9	0	2	0.222222	1	0		E	0
664	MAPK14	0	0	1	0	7	1	0	0	0	9	0	2	0.222222	1	0		E	0
780	PRKAR1A	0	1	0	0	7	1	0	0	0	9	0	2	0.222222	1	0		E	0
784	PRKCQ	0	0	0	5	4	0	0	0	0	9	5	0	0.555556	1	0	S		0
74	CLK2	1	0	0	2	7	0	0	0	0	10	2	0	0.2	1	0.1	S		0
119	EIF2AK4	1	0	0	3	6	0	0	0	0	10	3	0	0.3	1	0.1	S		0
174	JAK1	0	1	0	0	5	3	0	0	1	10	0	4	0.4	1	0.1		E	0
265	PDK4	1	0	0	0	6	3	0	0	0	10	0	3	0.3	1	0.1		E	0
266	PDP2	1	0	0	3	6	0	0	0	0	10	3	0	0.3	1	0.1	S		0
286	PIK3R2	1	0	0	2	7	0	0	0	0	10	2	0	0.2	1	0.1	S		0
326	PPP2CB	1	2	1	0	6	0	0	0	0	10	0	3	0.3	1	0.1		E	0
339	PRKACG	1	0	0	3	6	0	0	0	0	10	3	0	0.3	1	0.1	S		0
406	SSH2	1	0	0	2	7	0	0	0	0	10	2	0	0.2	1	0.1	S		0
420	STK39	1	1	0	0	7	1	0	0	0	10	0	2	0.2	1	0.1		E	0
431	TESK2	1	0	0	0	7	2	0	0	0	10	0	2	0.2	1	0.1		E	0
468	XRCC6BP1	1	3	0	0	6	0	0	0	0	10	0	3	0.3	1	0.1		E	0
487	AK5	1	0	0	2	7	0	0	0	0	10	2	0	0.2	1	0.1	S		0
490	AKT3	1	2	0	0	7	0	0	0	0	10	0	2	0.2	1	0.1		E	0
504	BMP2K	1	2	0	0	7	0	0	0	0	10	0	2	0.2	1	0.1		E	0
520	CDADC1	1	2	0	0	7	0	0	0	0	10	0	2	0.2	1	0.1		E	0
526	CDC42BPA	1	0	0	2	7	0	0	0	0	10	2	0	0.2	1	0.1	S		0
551	CMPK1	1	1	0	0	6	2	0	0	0	10	0	3	0.3	1	0.1		E	0
567	DGKD	1	1	1	0	6	1	0	0	0	10	0	3	0.3	1	0.1		E	0
579	DYRK1A	1	2	0	0	7	0	0	0	0	10	0	2	0.2	1	0.1		E	0
593	ERBB4	0	2	1	0	4	2	0	0	1	10	0	5	0.5	1	0.1		E	0
600	FBP1	0	2	0	0	7	0	0	0	1	10	0	2	0.2	1	0.1		E	0
621	HCK	1	3	0	0	6	0	0	0	0	10	0	3	0.3	1	0.1		E	0
632	INPP4A	1	3	0	0	6	0	0	0	0	10	0	3	0.3	1	0.1		E	0
666	MAPK3	1	3	0	0	6	0	0	0	0	10	0	3	0.3	1	0.1		E	0
686	MTMR3	1	0	0	2	7	0	0	0	0	10	2	0	0.2	1	0.1	S		0
707	NTRK2	1	0	0	2	7	0	0	0	0	10	2	0	0.2	1	0.1	S		0
749	PPAP2C	1	2	0	0	6	1	0	0	0	10	0	3	0.3	1	0.1		E	0
788	PRKG1	1	2	0	0	7	0	0	0	0	10	0	2	0.2	1	0.1		E	0
824	ROPN1L	1	0	0	2	7	0	0	0	0	10	2	0	0.2	1	0.1	S		0
832	SGK1	1	0	0	3	6	0	0	0	0	10	3	0	0.3	1	0.1	S		0
840	SRPK2	1	0	0	2	7	0	0	0	0	10	2	0	0.2	1	0.1	S		0
880	UCK1	1	1	1	0	6	1	0	0	0	10	0	3	0.3	1	0.1		E	0
168	IPPK	1	3	0	0	4	1	0	0	0	9	0	4	0.444444	1	0.111111		E	0
531	CDK12	1	0	0	3	5	0	0	0	0	9	3	0	0.333333	1	0.111111	S		0
592	ERBB2	1	5	0	0	3	0	0	0	0	9	0	5	0.555556	1	0.111111		E	0
595	EXOSC10	1	2	0	0	6	0	0	0	0	9	0	2	0.222222	1	0.111111		E	0
684	MTMR14	0	2	0	0	6	0	0	0	1	9	0	2	0.222222	1	0.111111		E	0
906	CDK19	1	2	0	0	6	0	0	0	0	9	0	2	0.222222	1	0.111111		E	0
234	NEK5	0	0	0	3	4	0	0	0	1	8	3	0	0.375	1	0.125	S		0
89	DAPK3	2	2	0	0	6	0	0	0	0	10	0	2	0.2	1	0.2		E	0
101	DUSP14	2	2	0	0	4	2	0	0	0	10	0	4	0.4	1	0.2		E	0
120	EPHA1	2	1	1	0	6	0	0	0	0	10	0	2	0.2	1	0.2		E	0
138	G6PC	2	3	0	0	5	0	0	0	0	10	0	3	0.3	1	0.2		E	0
240	NME5	1	1	0	0	6	1	0	0	1	10	0	2	0.2	1	0.2		E	0
241	NME6	2	2	0	0	6	0	0	0	0	10	0	2	0.2	1	0.2		E	0
295	PKDCC	2	0	0	3	5	0	0	0	0	10	3	0	0.3	1	0.2	S		0
298	PLK1	2	3	0	0	5	0	0	0	0	10	0	3	0.3	1	0.2		E	0
355	PSKH2	2	0	0	2	6	0	0	0	0	10	2	0	0.2	1	0.2	S		0
372	RAF1	2	3	0	0	5	0	0	0	0	10	0	3	0.3	1	0.2		E	0
400	SIK3	2	2	0	0	6	0	0	0	0	10	0	2	0.2	1	0.2		E	0
488	AKT1	2	1	0	0	6	1	0	0	0	10	0	2	0.2	1	0.2		E	0
494	AMHR2	2	0	0	3	5	0	0	0	0	10	3	0	0.3	1	0.2	S		0
638	IRAK1	2	0	0	5	3	0	0	0	0	10	5	0	0.5	1	0.2	S		0
649	LIMK2	2	3	0	0	3	2	0	0	0	10	0	5	0.5	1	0.2		E	0
148	GUCY2C	0	5	1	1	12	0	0	0	0	19	1	6	0.368421	0.857143	0		E	0
508	BRD4	0	2	0	1	3	4	0	0	0	10	1	6	0.7	0.857143	0		E	0
564	DDR2	1	5	0	1	12	1	0	0	0	20	1	6	0.35	0.857143	0.05		E	0
279	PIK3C2B	0	3	0	1	4	2	0	0	0	10	1	5	0.6	0.833333	0		E	0
536	CDK20	0	1	1	1	4	3	0	0	0	10	1	5	0.6	0.833333	0		E	0
482	ADCK1	0	4	0	1	3	1	0	0	1	10	1	5	0.6	0.833333	0.1		E	0
52	CDK15	0	3	0	1	5	1	0	0	0	10	1	4	0.5	0.8	0		E	0
125	EPHB3	0	3	0	1	5	1	0	0	0	10	1	4	0.5	0.8	0		E	0
301	POLD1	0	3	1	1	5	0	0	0	0	10	1	4	0.5	0.8	0		E	0
330	PPP2R5B	0	2	0	1	5	2	0	0	0	10	1	4	0.5	0.8	0		E	0
416	STK33	0	3	1	1	5	0	0	0	0	10	1	4	0.5	0.8	0		E	0
498	AURKA	0	1	0	4	5	0	0	0	0	10	4	1	0.5	0.8	0	S		0
519	CCT2	0	2	0	1	5	2	0	0	0	10	1	4	0.5	0.8	0		E	0
589	EPHA8	0	4	0	1	5	0	0	0	0	10	1	4	0.5	0.8	0		E	0
711	OBSCN	0	2	1	1	5	1	0	0	0	10	1	4	0.5	0.8	0		E	0
799	PTPN22	0	1	0	1	5	3	0	0	0	10	1	4	0.5	0.8	0		E	0
894	DUSP15	0	1	0	4	5	0	0	0	0	10	4	1	0.5	0.8	0	S		0
839	SRC	0	4	0	1	4	0	0	0	0	9	1	4	0.555556	0.8	0		E	0
83	CSNK1G2	1	3	1	1	4	0	0	0	0	10	1	4	0.5	0.8	0.1		E	0
88	DAPK2	1	3	0	1	4	1	0	0	0	10	1	4	0.5	0.8	0.1		E	0
145	GRK7	1	1	0	4	4	0	0	0	0	10	4	1	0.5	0.8	0.1	S		0
251	NUAK2	1	4	0	1	4	0	0	0	0	10	1	4	0.5	0.8	0.1		E	0
382	ROCK1	0	3	0	1	4	1	0	0	1	10	1	4	0.5	0.8	0.1		E	0
516	CAMKK1	1	2	0	1	4	2	0	0	0	10	1	4	0.5	0.8	0.1		E	0
535	CDK18	1	4	0	1	4	0	0	0	0	10	1	4	0.5	0.8	0.1		E	0
648	LIMK1	1	1	1	1	4	2	0	0	0	10	1	4	0.5	0.8	0.1		E	0
674	MARK4	1	3	0	1	4	1	0	0	0	10	1	4	0.5	0.8	0.1		E	0
822	RIOK1	1	4	0	1	4	0	0	0	0	10	1	4	0.5	0.8	0.1		E	0
836	SNRK	1	0	0	4	4	1	0	0	0	10	4	1	0.5	0.8	0.1	S		0
290	PIM3	0	3	0	2	1	4	0	0	0	10	2	7	0.9	0.777778	0		E	0
46	CAMKV	0	1	0	3	6	0	0	0	0	10	3	1	0.4	0.75	0	S		0
51	CDK14	0	0	0	3	6	1	0	0	0	10	3	1	0.4	0.75	0	S		0
66	CIB2	0	2	0	1	6	1	0	0	0	10	1	3	0.4	0.75	0		E	0
111	DUSP9	0	2	0	1	6	1	0	0	0	10	1	3	0.4	0.75	0		E	0
130	ETNK2	0	1	0	3	6	0	0	0	0	10	3	1	0.4	0.75	0	S		0
189	MAP2K4	0	2	0	1	6	1	0	0	0	10	1	3	0.4	0.75	0		E	0
205	MAPK12	0	3	0	1	6	0	0	0	0	10	1	3	0.4	0.75	0		E	0
237	NEK9	0	2	0	1	6	1	0	0	0	10	1	3	0.4	0.75	0		E	0
249	NT5M	0	1	0	3	6	0	0	0	0	10	3	1	0.4	0.75	0	S		0
320	PPP1R2	0	0	0	3	6	1	0	0	0	10	3	1	0.4	0.75	0	S		0
338	PRKAB2	0	0	1	3	6	0	0	0	0	10	3	1	0.4	0.75	0	S		0
533	CDK16	0	4	0	2	2	2	0	0	0	10	2	6	0.8	0.75	0		E	0
544	CHEK1	0	1	0	1	6	2	0	0	0	10	1	3	0.4	0.75	0		E	0
669	MAPK9	0	0	0	3	6	1	0	0	0	10	3	1	0.4	0.75	0	S		0
678	MET	0	2	0	1	6	1	0	0	0	10	1	3	0.4	0.75	0		E	0
703	NT5C2	0	1	0	1	6	2	0	0	0	10	1	3	0.4	0.75	0		E	0
710	NUDT9	0	1	1	1	6	1	0	0	0	10	1	3	0.4	0.75	0		E	0
768	PPP2R5A	0	2	1	1	6	0	0	0	0	10	1	3	0.4	0.75	0		E	0
795	PTPDC1	0	0	0	3	6	1	0	0	0	10	3	1	0.4	0.75	0	S		0
893	DUSP10	0	0	1	3	6	0	0	0	0	10	3	1	0.4	0.75	0	S		0
296	PKN2	0	0	0	3	5	1	0	0	0	9	3	1	0.444444	0.75	0	S		0
828	RPS6KA5	0	1	0	3	5	0	0	0	0	9	3	1	0.444444	0.75	0	S		0
910	PPP4C	0	3	0	1	5	0	0	0	0	9	1	3	0.444444	0.75	0		E	0
1	AAK1	1	0	0	3	5	1	0	0	0	10	3	1	0.4	0.75	0.1	S		0
165	INPPL1	1	0	0	1	5	3	0	0	0	10	1	3	0.4	0.75	0.1		E	0
166	INSRR	0	1	0	1	5	2	0	0	1	10	1	3	0.4	0.75	0.1		E	0
218	MST1R	1	0	0	3	5	1	0	0	0	10	3	1	0.4	0.75	0.1	S		0
221	MTMR4	1	2	0	1	5	1	0	0	0	10	1	3	0.4	0.75	0.1		E	0
364	PTPN14	1	1	0	1	5	2	0	0	0	10	1	3	0.4	0.75	0.1		E	0
421	STK40	1	1	0	3	5	0	0	0	0	10	3	1	0.4	0.75	0.1	S		0
440	TRIB1	1	3	0	1	5	0	0	0	0	10	1	3	0.4	0.75	0.1		E	0
521	CDC14A	1	1	0	1	5	2	0	0	0	10	1	3	0.4	0.75	0.1		E	0
692	NCK2	0	2	0	1	5	1	0	0	1	10	1	3	0.4	0.75	0.1		E	0
696	NEK2	1	3	0	1	5	0	0	0	0	10	1	3	0.4	0.75	0.1		E	0
720	PCK2	1	1	0	3	5	0	0	0	0	10	3	1	0.4	0.75	0.1	S		0
511	CAMK1D	1	3	0	1	4	0	0	0	0	9	1	3	0.444444	0.75	0.111111		E	0
110	DUSP8	2	2	0	1	4	1	0	0	0	10	1	3	0.4	0.75	0.2		E	0
116	EFNA5	2	2	0	1	4	1	0	0	0	10	1	3	0.4	0.75	0.2		E	0
207	MAPK4	2	3	0	1	4	0	0	0	0	10	1	3	0.4	0.75	0.2		E	0
537	CDK2	1	0	0	1	4	3	0	0	1	10	1	3	0.4	0.75	0.2		E	0
652	MAGI3	2	2	0	1	4	1	0	0	0	10	1	3	0.4	0.75	0.2		E	0
727	PFKM	2	2	0	1	4	1	0	0	0	10	1	3	0.4	0.75	0.2		E	0
851	SYNJ1	2	1	0	3	4	0	0	0	0	10	3	1	0.4	0.75	0.2	S		0
188	MAP2K2	0	1	1	5	3	0	0	0	0	10	5	2	0.7	0.714286	0	S		0
523	CDC25A	0	2	0	5	3	0	0	0	0	10	5	2	0.7	0.714286	0	S		0
714	PACSIN1	0	2	0	5	3	0	0	0	0	10	5	2	0.7	0.714286	0	S		0
84	CSNK2A2	2	4	0	2	10	1	0	0	1	20	2	5	0.35	0.714286	0.15		E	0
403	SRMS	3	3	1	2	9	1	0	0	0	19	2	5	0.368421	0.714286	0.157895		E	0
