# Supplementary material for: Cross-species genetic screens identify transglutaminase 5 as a regulator of polyglutamine-expanded ataxin-1
Source: J Clin Invest. 2022 May 2;132(9):e156616. doi: 10.1172/JCI156616 (PMC9057624; doi:10.1172/JCI156616)
Supplement: Supplemental table 2 [file jci-132-156616-s055.xlsx]

## Sheet: Drosophila screen hits
Supplemental Table 2. Drosophila screen hits
Human gene name	Drosophila gene name	E value	Library	Stock No	Suppressor	Enhancer		E value: Expect value. The expeted number of the hits with similar score that can be found by chance.
ASH1L	ash1	0	Chromatin	108832	S
ASZ1	CG42672	6e-18	Chromatin	105645	S
CDC73	hyx	0	Chromatin	28318	S
CECR2	dikar	9e-42	Chromatin	100383	S
CREBBP	nej	0	Chromatin	102885	S
EHMT1	G9a	3e-16	Chromatin	110662	S
EHMT2	G9a	3e-135	Chromatin	110662	S
EP300	nej	0	Chromatin	102885	S
HDAC1	Rpd3	0	Chromatin	30599	S
HDAC2	Rpd3	0	Chromatin	30599	S
HDAC3	Rpd3	0	Chromatin	30599	S
HDGF	CG7946	2e-16	Chromatin	100307	S
HDGFL1	CG7946	7e-14	Chromatin	100307	S
HDGFRP2	CG7946	1e-12	Chromatin	100307	S
HDGFRP3	CG7946	1e-13	Chromatin	100307	S
ING1	CG9293	2e-50	Chromatin	102002	S
ING4	CG9293	3e-84	Chromatin	102002	S
ING5	CG9293	6e-85	Chromatin	102002	S
JADE1 (PHF17)	rno	3e-140	Chromatin	106179	S
JADE2 (PHF15)	rno	3e-146	Chromatin	106179	S
JADE3 (PHF16)	rno	2e-158	Chromatin	106179	S
KDM4A	Kdm4B	7e-158	Chromatin	46444	S
KDM4B	Kdm4B	2e-160	Chromatin	46444	S
KDM4C	Kdm4B	1e-164	Chromatin	46444	S
KDM4D	Kdm4B	2e-146	Chromatin	46444	S
KDM4E	Kdm4B	9e-136	Chromatin	46444	S
MBD5	sba	1e-14	Chromatin	32230	S
MBD6	sba	3e-11	Chromatin	32230	S
MIER1	CG16779	1e-14	Chromatin	108494	S
MLLT1	ear	7e-48	Chromatin	109659	S
MLLT3	ear	2e-46	Chromatin	109659	S
MPHOSPH8	CG42672	3e-14	Chromatin	105645	S
PCGF6	l(3)73Ah	1e-20	Chromatin	101417	S
PHC2	ph-p	9e-37	Chromatin	100811	S
PHC3	ph-p	5e-23	Chromatin	100811	S
PRDM12	gl	5e-19	Chromatin	100631	S
PRDM4	rn	3e-32	Chromatin	108023	S
PRDM6	gl	2e-23	Chromatin	103664	S
PSIP1	CG7946	2e-11	Chromatin	100307	S
RBFOX2	A2bp1	8e-49	Chromatin	110518	S
RING1	Sce	2e-78	Chromatin	106328	S
RNF2	Sce	6e-79	Chromatin	106328	S
RSF1	CG8677	2e-33	Chromatin	110463	S
SENP3	Ulp1	6e-29	Chromatin	106625	S
SETD3	CG32732	7e-75	Chromatin	104185	S
SETD6	CG32732	8e-10	Chromatin	104185	S
SIRT4	Sirt4	2e-92	Chromatin	40295	S
SIRT5	Sirt4	4e-23	Chromatin	40295	S
SMN2	Smn	7e-12	Chromatin	100392	S
SUPT6H	Spt6	0	Chromatin	31701	S
TAF10	Taf10b	1e-41	Chromatin	110175	S
TAF12	Taf12	1e-50	Chromatin	110628	S
TAF15	caz	6e-25	Chromatin	100291	S
TAF3	bip2	6e-24	Chromatin	107591	S
TAF8	Taf8	1e-64	Chromatin	27868	S
TRERF1	CG16779	1e-21	Chromatin	108494	S
UBR7	CG15141	3e-83	Chromatin	19307	S
ZNF541	CG16779	8e-30	Chromatin	108494	S
BARD1	tankyrase	8e-19	Chromatin	21930		E
CHMP4B	shrb	4e-75	Chromatin	106823		E
CHMP4C	shrb	2e-67	Chromatin	106823		E
CTNNB1	arm	0	Chromatin	7767		E
DICER1	Dcr-1	2e-123	Chromatin	24667		E
FMR1	Fmr1	4e-95	Chromatin	110800		E
FXR1	Fmr1	3e-123	Chromatin	110800		E
FXR2	Fmr1	3e-123	Chromatin	110800		E
KDM1A	Su(var)3-3	0	Chromatin	106147		E
KDM1B	Su(var)3-3	5e-44	Chromatin	106147		E
MSRB2	SelR	1e-36	Chromatin	110755		E
NR1D1	Eip75B	9e-48	Chromatin	44851		E
NR1D2	Eip75B	2e-47	Chromatin	44851		E
NR5A1	ftz-f1	4e-56	Chromatin	104463		E
NR5A2	ftz-f1	8e-57	Chromatin	104463		E
PIAS1	Su(var)2-10	2e-125	Chromatin	100813		E
PIAS2	Su(var)2-10	4e-116	Chromatin	100813		E
PIWIL4	piwi	1e-161	Chromatin	22235		E
PPARA	Eip75B	6e-60	Chromatin	44851		E
PPARD	Eip75B	4e-59	Chromatin	44851		E
PPARG	Eip75B	9e-59	Chromatin	44851		E
PRDM1	Blimp-1	2e-71	Chromatin	108374		E
PRDM11	Blimp-1	2e-20	Chromatin	108374		E
PRDM12	Aef1	1e-19	Chromatin	100631		E
PRDM12	Blimp-1	2e-18	Chromatin	100631		E
PRDM12	CG7987	4e-18	Chromatin	100631		E
PRDM2	Blimp-1	4e-13	Chromatin	108374		E
PRDM4	CG7372	3e-31	Chromatin	108023		E
PRDM6	Cf2	7e-24	Chromatin	103664		E
PRDM7	Blimp-1	2e-18	Chromatin	108374		E
RARA	Eip75B	1e-52	Chromatin	44851		E
RARG	Eip75B	9e-52	Chromatin	44851		E
SIN3A	Sin3A	2e-150	Chromatin	105852		E
SIN3B	Sin3A	3e-127	Chromatin	105852		E
SMARCC1	mor	0	Chromatin	110712		E
SMARCC2	mor	0	Chromatin	110712		E
SUPT5H	Spt5	0	Chromatin	106814		E
UBE2A	UbcD6	5e-98	Chromatin	23229		E
UBE2B	UbcD6	7e-96	Chromatin	23229		E
ATP6V0E2	VhaM9.7-a	4e-17	Enzyme	9174	S
GNB1	Gbeta13F	0	Enzyme	100011	S
GNB3	Gbeta13F	0	Enzyme	100011	S
GNB4	Gbeta13F	0	Enzyme	100011	S
ARF1	Arf79F	2e-128	Enzyme	103572		E
ARF3	Arf79F	4e-125	Enzyme	103572		E
ARF4	Arf79F	8e-108	Enzyme	103572		E
ATL1	atl	0	Enzyme	6719		E
BMP1	tld	0	Enzyme	1215		E
DHX58	Dcr-1	5e-10	Enzyme	24667		E
GBP2	atl	1e-10	Enzyme	6719		E
GBP4	atl	4e-12	Enzyme	6719		E
GBP6	atl	1e-10	Enzyme	6719		E
GBP7	atl	5e-11	Enzyme	6719		E
JPH2	jp	3e-115	Enzyme	100555		E
MAOA	Su(var)3-3	2e-10	Enzyme	106147		E
MSRB3	SelR	1e-50	Enzyme	110755		E
TNKS	tankyrase	0	Enzyme	21930		E
TNKS2	tankyrase	0	Enzyme	21930		E
ADRA1B	oa2	3e-63	GPCR	101189	S
ADRA1D	oa2	1e-60	GPCR	47896	S
ADRB1	oa2	1e-64	GPCR	101189	S
ADRB2	oa2	3e-69	GPCR	47896	S
ADRB3	oa2	5e-61	GPCR	47896	S
CXCR1	NepYr	1e-26	GPCR	103973	S
GPER1	NepYr	1e-17	GPCR	103973	S
GPR114	CG11318	9e-13	GPCR	3395	S
GPR12	oa2	1e-10	GPCR	101189	S
GPR126	CG11318	4e-23	GPCR	3395	S
GPR128	CG11318	8e-29	GPCR	3395	S
GPR135	NepYr	1e-19	GPCR	103973	S
GPR135	oa2	9e-17	GPCR	103973	S
GPR161	oa2	6e-23	GPCR	47896	S
GPR173	oa2	4e-15	GPCR	101189	S
GPR19	NepYr	1e-33	GPCR	103973	S
GPR20	NepYr	1e-12	GPCR	103973	S
GPR25	NepYr	6e-25	GPCR	103973	S
GPR3	oa2	1e-14	GPCR	101189	S
GPR37L1	NepYr	5e-12	GPCR	103973	S
GPR45	oa2	1e-21	GPCR	103973	S
GPR45	NepYr	4e-21	GPCR	103973	S
GPR56	CG11318	2e-18	GPCR	3395	S
GPR83	NepYr	5e-51	GPCR	103973	S
GPR97	CG11318	2e-10	GPCR	3395	S
HCRTR1	NepYr	2e-42	GPCR	103973	S
HTR4	oa2	1e-69	GPCR	47896	S
LPAR2	5-HT1A	9e-11	GPCR	106094	S
LPAR3	oa2	4e-15	GPCR	101189	S
MTNR1A	oa2	2e-24	GPCR	101189	S
NPY5R	NepYr	2e-27	GPCR	102039	S
OPN1LW	ninaE	3e-35	GPCR	44178	S
OPN1MW	ninaE	5e-35	GPCR	44178	S
OPN1MW2	ninaE	5e-35	GPCR	44178	S
OPN4	Rh2	1e-55	GPCR	102152	S
OPN4	ninaE	2e-55	GPCR	102152	S
OPN5	ninaE	2e-33	GPCR	101708	S
OPN5	Rh2	6e-32	GPCR	101708	S
OPN5	Rh4	5e-28	GPCR	101708	S
PROKR1	NepYr	2e-38	GPCR	103973	S
PROKR2	NepYr	9e-39	GPCR	103973	S
QRFPR	NepYr	2e-42	GPCR	103973	S
RGR	Rh2	4e-17	GPCR	101708	S
RGR	ninaE	1e-15	GPCR	101708	S
RGR	Rh4	1e-13	GPCR	101708	S
RRH	ninaE	9e-40	GPCR	44178	S
S1PR1	NepYr	3e-12	GPCR	101189	S
S1PR3	oa2	3e-12	GPCR	101189	S
S1PR5	oa2	3e-12	GPCR	101189	S
TAAR1	oa2	3e-49	GPCR	101189	S
TAAR2	oa2	7e-41	GPCR	101189	S
TAAR5	oa2	8e-43	GPCR	101189	S
TAAR6	oa2	2e-43	GPCR	101189	S
TAAR8	oa2	2e-37	GPCR	101189	S
TAAR9	oa2	4e-45	GPCR	47896	S
TAPT1	CG7218	1e-145	GPCR	110269	S
ADRA1B	Octbeta3R	2e-58	GPCR	101189		E
ADRB1	Octbeta3R	4e-58	GPCR	101189		E
CALCR	Dh31-R1	6e-73	GPCR	101995		E
CALCRL	Dh31-R1	8e-77	GPCR	101995		E
CCKAR	CCKLR-17D3	1e-42	GPCR	102039		E
CCKBR	CCKLR-17D3	3e-39	GPCR	102039		E
CCR5	AR-2	1e-27	GPCR	1326		E
CCRL2	AR-2	3e-10	GPCR	1326		E
F2RL3	AR-2	3e-17	GPCR	1326		E
FFAR3	AR-2	2e-10	GPCR	1326		E
FSHR	Lgr1	4e-122	GPCR	104877		E
GHSR	CG8784	4e-28	GPCR	103822		E
GPR12	Octbeta3R	1e-13	GPCR	101189		E
GPR139	CG8784	8e-11	GPCR	103822		E
GPR151	AR-2	2e-11	GPCR	1326		E
GPR173	Octbeta3R	1e-13	GPCR	101189		E
GPR21	Rh6	5e-16	GPCR	102152		E
GPR3	Octbeta3R	1e-12	GPCR	101189		E
GPR39	CG8784	3e-25	GPCR	103822		E
GPR87	CG8784	7e-11	GPCR	103822		E
GPRC5B	mtt	1e-12	GPCR	102982		E
GRM1	mtt	0	GPCR	102982		E
GRM2	mtt	0	GPCR	102982		E
GRM3	mtt	0	GPCR	102982		E
GRM4	mtt	0	GPCR	102982		E
GRM5	mtt	0	GPCR	102982		E
GRM6	mtt	0	GPCR	102982		E
GRM7	mtt	0	GPCR	102982		E
GRM8	mtt	0	GPCR	102982		E
LHCGR	Lgr1	1e-134	GPCR	104877		E
LPAR1	Octbeta3R	6e-17	GPCR	101189		E
LPAR3	Octbeta3R	5e-17	GPCR	101189		E
LTB4R2	AR-2	1e-13	GPCR	1326		E
MC1R	Octbeta3R	5e-19	GPCR	101189		E
MC2R	Octbeta3R	5e-18	GPCR	101189		E
MC4R	Octbeta3R	5e-18	GPCR	101189		E
MC5R	Octbeta3R	7e-15	GPCR	101189		E
MTNR1A	Tre1	3e-26	GPCR	101189		E
MTNR1A	Octbeta3R	1e-24	GPCR	101189		E
MTNR1B	Tre1	1e-25	GPCR	108952		E
NPY5R	CCKLR-17D3	8e-24	GPCR	102039		E
NTSR1	CG8784	1e-41	GPCR	103822		E
OPN1SW	Rh6	8e-31	GPCR	102152		E
OPN3	Rh6	1e-31	GPCR	102152		E
OPN4	Rh6	2e-56	GPCR	102152		E
OPN5	Rh6	1e-29	GPCR	101708		E
PTH1R	Dh31-R1	9e-49	GPCR	101995		E
RGR	Rh6	3e-13	GPCR	101708		E
RHO	Rh6	2e-41	GPCR	102152		E
S1PR1	Octbeta3R	5e-12	GPCR	101189		E
S1PR2	Octbeta3R	3e-15	GPCR	101189		E
S1PR3	Octbeta3R	7e-14	GPCR	101189		E
S1PR5	Octbeta3R	1e-11	GPCR	101189		E
SUCNR1	AR-2	1e-17	GPCR	103822		E
SUCNR1	CG8784	3e-17	GPCR	103822		E
TAAR1	Octbeta3R	7e-51	GPCR	101189		E
TAAR2	Octbeta3R	1e-40	GPCR	101189		E
TAAR5	Octbeta3R	1e-41	GPCR	101189		E
TAAR6	Octbeta3R	2e-42	GPCR	101189		E
TAAR8	Octbeta3R	6e-37	GPCR	101189		E
TAS1R1	mtt	1e-60	GPCR	102982		E
TAS1R2	mtt	1e-62	GPCR	102982		E
ABCC4	CG31793	0	Ion channel	101084	S
ABCC4	CG7627	0	Ion channel	101084	S
ABCC8	CG7627	0	Ion channel	101084	S
ABCC9	CG31793	0	Ion channel	101084	S
ABCC9	CG7627	0	Ion channel	101084	S
CACNA1A	cac	0	Ion channel	104168	S
CACNA1B	cac	0	Ion channel	104168	S
CACNA1C	cac	0	Ion channel	104168	S
CACNA1D	cac	0	Ion channel	104168	S
CACNA1E	cac	0	Ion channel	104168	S
CACNA1F	cac	0	Ion channel	104168	S
CACNA1G	Ca-alpha1T	0	Ion channel	108827	S
CACNA1H	Ca-alpha1T	0	Ion channel	108827	S
CACNA1I	Ca-alpha1T	0	Ion channel	108827	S
CACNA1S	cac	0	Ion channel	104168	S
CATSPER1	Ca-alpha1T	2e-12	Ion channel	104168	S
CATSPER1	cac	2e-12	Ion channel	104168	S
CFTR	CG31793	2e-102	Ion channel	101084	S
CFTR	CG7627	7e-101	Ion channel	101084	S
CHRFAM7A	nAcRalpha-34E	2e-118	Ion channel	101571	S
CHRFAM7A	nAcRalpha-30D	3e-112	Ion channel	101571	S
CHRNA10	nAcRalpha-30D	3e-101	Ion channel	101571	S
CHRNA7	nAcRalpha-34E	1e-162	Ion channel	101571	S
CHRNA7	nAcRalpha-30D	1e-157	Ion channel	101571	S
CNGA1	Cng	0	Ion channel	101745	S
CNGA2	Cng	0	Ion channel	101745	S
CNGA3	Cng	0	Ion channel	101745	S
CNGA4	Cng	6e-165	Ion channel	101745	S
GABRA1	CG8916	5e-96	Ion channel	9138	S
GABRA2	CG8916	5e-98	Ion channel	9138	S
GABRA3	CG8916	3e-93	Ion channel	9138	S
GABRA4	CG8916	7e-99	Ion channel	9138	S
GABRA5	CG8916	6e-95	Ion channel	9138	S
GABRA6	CG8916	1e-98	Ion channel	9138	S
GABRE	CG8916	2e-72	Ion channel	9138	S
GABRG1	CG8916	1e-84	Ion channel	9138	S
GABRG2	CG8916	8e-79	Ion channel	9138	S
GABRG3	CG8916	5e-96	Ion channel	9138	S
HTR3A	nAcRalpha-34E	2e-51	Ion channel	101571	S
HTR3A	nAcRalpha-30D	1e-48	Ion channel	101571	S
HTR3B	nAcRalpha-34E	4e-35	Ion channel	101820	S
HTR3C	nAcRalpha-30D	4e-36	Ion channel	101571	S
HTR3C	nAcRalpha-34E	9e-35	Ion channel	101571	S
HTR3D	nAcRalpha-30D	1e-14	Ion channel	101571	S
HTR3D	nAcRalpha-34E	1e-13	Ion channel	101571	S
HTR3E	nAcRalpha-34E	4e-32	Ion channel	101571	S
HTR3E	nAcRalpha-30D	2e-31	Ion channel	101571	S
KCNK10	Ork1	1e-29	Ion channel	104883	S
KCNK17	Ork1	8e-24	Ion channel	104883	S
KCNK2	Ork1	4e-29	Ion channel	104883	S
KCNK4	Ork1	7e-32	Ion channel	104883	S
KCNK5	Ork1	4e-30	Ion channel	104883	S
LRP8	LpR1	0	Ion channel	106364	S
PKD1	Lrt	6e-11	Ion channel	105555	S
SLC6A1	CG1732	0	Ion channel	106638	S
SLC9A1	Nhe2	6e-168	Ion channel	106053	S
SLC9A3	Nhe2	0	Ion channel	106053	S
TPCN1	Ca-alpha1T	3e-18	Ion channel	108827	S
TRPV1	iav	8e-36	Ion channel	100701	S
TRPV2	iav	1e-23	Ion channel	100090	S
TRPV2	nan	5e-22	Ion channel	100090	S
TRPV3	iav	5e-40	Ion channel	100701	S
TRPV4	iav	3e-22	Ion channel	100701	S
TRPV5	nan	1e-60	Ion channel	100090	S
TRPV6	nan	2e-58	Ion channel	100090	S
TRPV6	iav	3e-57	Ion channel	100090	S
ZACN	nAcRalpha-34E	5e-12	Ion channel	101820	S
BTBD10	mri	4e-143	Ion channel	101345		E
CACNA1A	Ca-alpha1D	0	Ion channel	104168		E
CACNA1B	Ca-alpha1D	0	Ion channel	104168		E
CACNA1C	Ca-alpha1D	0	Ion channel	104168		E
CACNA1D	Ca-alpha1D	0	Ion channel	104168		E
CACNA1E	Ca-alpha1D	0	Ion channel	104168		E
CACNA1F	Ca-alpha1D	0	Ion channel	104168		E
CACNA1S	Ca-alpha1D	0	Ion channel	104168		E
CATSPER1	Ca-alpha1D	3e-12	Ion channel	104168		E
CUBN	CG42255	0	Ion channel	100425		E
GPR89A	CG8090	2e-173	Ion channel	100602		E
GPR89B	CG8090	2e-173	Ion channel	100602		E
GRIA1	Glu-RI	0	Ion channel	108019		E
GRIA2	Glu-RI	0	Ion channel	108019		E
GRIA3	Glu-RI	0	Ion channel	108019		E
GRIA4	Glu-RI	1e-47	Ion channel	108019		E
GRID1	CG9935	1e-105	Ion channel	102351		E
GRID2	CG9935	3e-100	Ion channel	102351		E
GRIK1	CG9935	0	Ion channel	102351		E
GRIK3	CG9935	0	Ion channel	102351		E
GRIK5	CG9935	0	Ion channel	102351		E
GRINA	Nmda1	2e-72	Ion channel	28365		E
JPH3	jp	3e-51	Ion channel	100555		E
KCNIP1	CG5890	3e-70	Ion channel	105766		E
KCNK10	Task6	1e-30	Ion channel	104883		E
KCNK12	Task6	2e-29	Ion channel	9073		E
KCNK13	Task6	4e-35	Ion channel	9073		E
KCNK15	Task6	2e-84	Ion channel	9073		E
KCNK17	Task6	1e-23	Ion channel	104883		E
KCNK18	CG34396	1e-22	Ion channel	6585		E
KCNK2	Task6	7e-29	Ion channel	104883		E
KCNK7	Task6	2e-13	Ion channel	9073		E
KCNK9	Task6	9e-102	Ion channel	9073		E
KCTD20	mri	9e-133	Ion channel	101345		E
MFRP	tld	6e-36	Ion channel	1215		E
NALCN	na	0	Ion channel	3306		E
NRP1	tld	3e-32	Ion channel	1215		E
PRKD2	PKD	0	Ion channel	22344		E
STAB2	CG42255	9e-16	Ion channel	100425		E
TPCN2	Ca-alpha1D	6e-16	Ion channel	52644		E
ABCB1	CG10226	0	Transporter	108196	S
ABCB1	Mdr50	0	Transporter	108196	S
ABCB10	CG3156	0	Transporter	105646	S
ABCB11	CG10226	0	Transporter	108196	S
ABCB11	Mdr50	0	Transporter	108196	S
ABCB4	CG10226	0	Transporter	108196	S
ABCB4	Mdr50	0	Transporter	108196	S
ABCB9	CG3156	2e-114	Transporter	105646	S
ABCC1	CG10505	0	Transporter	100660	S
ABCC1	CG31793	0	Transporter	100660	S
ABCC1	CG7627	0	Transporter	100660	S
ABCC10	CG10505	0	Transporter	100660	S
ABCC10	CG31793	0	Transporter	100660	S
ABCC10	CG7627	0	Transporter	100660	S
ABCC11	CG31793	0	Transporter	101084	S
ABCC11	CG7627	0	Transporter	101084	S
ABCC12	CG10505	0	Transporter	100660	S
ABCC12	CG31793	0	Transporter	100660	S
ABCC12	CG7627	0	Transporter	100660	S
ABCC2	CG10505	0	Transporter	100660	S
ABCC2	CG31793	0	Transporter	100660	S
ABCC2	CG7627	0	Transporter	100660	S
ABCC3	CG10505	0	Transporter	100660	S
ABCC3	CG31793	0	Transporter	100660	S
ABCC3	CG7627	0	Transporter	100660	S
ABCC4	CG31793	0	Transporter	101084	S
ABCC4	CG7627	0	Transporter	101084	S
ABCC8	CG7627	0	Transporter	101084	S
ABCC9	CG31793	0	Transporter	101084	S
ABCC9	CG7627	0	Transporter	101084	S
ABCE1	pix	0	Transporter	44325	S
ABCF1	CG1703	0	Transporter	105998	S
ATP11A	CG9981	0	Transporter	100351	S
ATP11B	CG9981	0	Transporter	100351	S
ATP11C	CG9981	0	Transporter	100351	S
ATP5H	ATPsyn-d	2e-43	Transporter	21018	S
ATP6V0E1	VhaM9.7-a	4e-15	Transporter	9174	S
ATP6V1D	Vha36-3	3e-118	Transporter	104048	S
ATP7A	ATP7	0	Transporter	8315	S
ATP7B	ATP7	0	Transporter	8315	S
SLC16A5	Sln	4e-30	Transporter	109464	S
SLC16A7	Sln	2e-33	Transporter	109464	S
SLC17A5	dmGlut	4e-104	Transporter	100034	S
SLC18A1	Vmat	4e-146	Transporter	104072	S
SLC18A2	Vmat	3e-179	Transporter	104072	S
SLC22A10	CG8654	1e-64	Transporter	100112	S
SLC22A11	CG8654	2e-67	Transporter	100112	S
SLC22A12	CG8654	9e-37	Transporter	100112	S
SLC22A23	CG8654	4e-30	Transporter	100112	S
SLC25A20	colt	4e-113	Transporter	106089	S
SLC25A43	CG32103	2e-34	Transporter	108078	S
SLC2A10	Tret1-1	2e-19	Transporter	8126	S
SLC31A2	Ctr1C	8e-13	Transporter	102136	S
SLC35A5	CG14040	4e-20	Transporter	110668	S
SLC35F5	CG8195	4e-118	Transporter	103635	S
SLC37A1	MFS16	3e-149	Transporter	108635	S
SLC37A2	MFS16	1e-170	Transporter	108635	S
SLC37A3	MFS16	2e-79	Transporter	108635	S
SLC37A4	MFS16	1e-12	Transporter	108635	S
SLC39A11	CG13189	4e-111	Transporter	105650	S
SLC41A1	CG33181	2e-106	Transporter	103142	S
SLC4A1	CG8177	0	Transporter	109594	S
SLC4A11	CG8177	1e-67	Transporter	109594	S
SLC4A2	CG8177	0	Transporter	109594	S
SLC4A3	CG8177	0	Transporter	109594	S
SLC4A4	CG8177	0	Transporter	109594	S
SLC4A7	CG8177	0	Transporter	109594	S
SLC4A8	CG8177	0	Transporter	109594	S
SLC6A1	CG1732	0	Transporter	106638	S
SLC6A11	CG1732	0	Transporter	106638	S
SLC6A12	CG1732	0	Transporter	106638	S
SLC6A13	CG1732	5e-16	Transporter	106638	S
SLC6A6	CG1732	0	Transporter	106638	S
SLC6A7	CG1732	4e-169	Transporter	106638	S
SLC6A8	CG1732	0	Transporter	106638	S
SLC7A4	CG13248	1e-166	Transporter	102635	S
SLC9A1	Nhe2	6e-168	Transporter	106053	S
SLC9A2	Nhe2	6e-172	Transporter	106053	S
SLC9A3	Nhe2	0	Transporter	106053	S
SLC9A4	Nhe2	3e-154	Transporter	106053	S
SLC9A5	Nhe2	0	Transporter	106053	S
SLCO1A2	Oatp30B	1e-93	Transporter	110237	S
SLCO1B1	Oatp30B	8e-98	Transporter	110237	S
SLCO1B3	Oatp30B	4e-97	Transporter	110237	S
SLCO1C1	Oatp30B	5e-67	Transporter	110237	S
SLCO2A1	Oatp30B	6e-107	Transporter	110237	S
SLCO2B1	Oatp30B	5e-98	Transporter	110237	S
SLCO3A1	Oatp30B	4e-128	Transporter	110237	S
SLCO5A1	Oatp30B	5e-114	Transporter	110237	S
SV2A	CG3168	8e-58	Transporter	48010	S
TAP1	CG3156	8e-84	Transporter	105646	S
ABCC1	CG11898	0	Transporter	100660		E
ABCC10	CG11898	0	Transporter	100660		E
ABCC12	CG11898	0	Transporter	100660		E
ABCC2	CG11898	0	Transporter	100660		E
ABCC3	CG11898	0	Transporter	100660		E
ABCD3	Pmp70	5e-60	Transporter	110698		E
ABCD4	Pmp70	5e-69	Transporter	110698		E
ABCF2	CG9281	0	Transporter	100263		E
ABCG1	CG5853	1e-174	Transporter	100782		E
ABCG4	CG5853	3e-179	Transporter	100782		E
ATP12A	Atpalpha	0	Transporter	100619		E
ATP1A1	Atpalpha	0	Transporter	100619		E
ATP1A2	Atpalpha	0	Transporter	100619		E
ATP1A3	Atpalpha	0	Transporter	100619		E
ATP1A4	Atpalpha	0	Transporter	100619		E
ATP2A1	Ca-P60A	0	Transporter	107446		E
ATP2A2	Ca-P60A	0	Transporter	107446		E
ATP2A3	Ca-P60A	0	Transporter	107446		E
ATP4A	Atpalpha	0	Transporter	100619		E
ATP6AP2	VhaM8.9	5e-28	Transporter	105281		E
ATPAF1	CG10340	2e-40	Transporter	100617		E
SLC12A1	CG31547	0	Transporter	8551		E
SLC12A2	CG31547	0	Transporter	8551		E
SLC12A3	CG31547	0	Transporter	8551		E
SLC25A11	CG18418	1e-109	Transporter	102109		E
SLC26A1	CG5002	2e-15	Transporter	100600		E
SLC26A11	CG5002	5e-135	Transporter	100600		E
SLC35F3	CG42322	1e-49	Transporter	102241		E
SLC35F4	CG42322	1e-51	Transporter	102241		E
ASH1L	ash1	0	Ubiquitin	108832	S
BTBD7	CG16952	9e-97	Ubiquitin	101049	S
CDC16	cdc16	3e-104	Ubiquitin	44869	S
CDC27	Cdc27	2e-149	Ubiquitin	35985	S
CUL1	lin19	0	Ubiquitin	108558	S
CUL5	Cul-5	0	Ubiquitin	108817	S
DCAF10	CG1523	1e-56	Ubiquitin	110437	S
DNAJB2	mrj	5e-48	Ubiquitin	109817	S
EIF3E	Int6	0	Ubiquitin	103559	S
EIF3H	eIF-3p40	3e-103	Ubiquitin	36087	S
ERCC8	Caf1	2e-13	Ubiquitin	105838	S
ERCC8	ebi	2e-13	Ubiquitin	105838	S
FBXL16	CG32085	4e-159	Ubiquitin	34053	S
FBXO9	CG5961	5e-76	Ubiquitin	100023	S
GNB2	Gbeta13F	0	Ubiquitin	100011	S
HIC1	gl	7e-30	Ubiquitin	102892	S
HIC2	gl	1e-28	Ubiquitin	102892	S
JADE1 (PHF17)	rno	3e-140	Ubiquitin	106179	S
JADE2 (PHF15)	rno	3e-146	Ubiquitin	106179	S
JADE3 (PHF16)	rno	2e-158	Ubiquitin	106179	S
KDM4B	Kdm4B	2e-160	Ubiquitin	46444	S
KDM4C	Kdm4B	1e-164	Ubiquitin	46444	S
KLHL1	CG17754	0	Ubiquitin	47274	S
KLHL4	CG17754	0	Ubiquitin	47274	S
KLHL5	CG17754	0	Ubiquitin	47274	S
LNX1	CG9014	8e-10	Ubiquitin	108910	S
LRRC29	CG8272	8e-21	Ubiquitin	106686	S
NEURL1	neur	3e-34	Ubiquitin	108239	S
NEURL1B	neur	2e-66	Ubiquitin	108239	S
PCGF1	l(3)73Ah	1e-55	Ubiquitin	101417	S
PCGF3	l(3)73Ah	4e-94	Ubiquitin	101417	S
PCGF6	l(3)73Ah	1e-20	Ubiquitin	101417	S
PDZRN3	CG9014	2e-16	Ubiquitin	108910	S
PDZRN3	Slip1	4e-16	Ubiquitin	108910	S
PJA1	CG7694	1e-10	Ubiquitin	108995	S
PSMD4	Pros54	2e-143	Ubiquitin	110659	S
RBBP4	Caf1	0	Ubiquitin	105838	S
RBBP7	Caf1	0	Ubiquitin	105838	S
RING1	Sce	2e-78	Ubiquitin	106328	S
RLIM	CG10277	8e-17	Ubiquitin	109001	S
RNF122	CG10277	3e-12	Ubiquitin	109001	S
RNF13	CG10277	6e-57	Ubiquitin	109001	S
RNF146	CG8786	1e-64	Ubiquitin	36028	S
RNF167	CG10277	6e-46	Ubiquitin	109001	S
RNF181	CG7694	1e-22	Ubiquitin	108995	S
RNF2	Sce	6e-79	Ubiquitin	106328	S
RNF24	CG10277	2e-11	Ubiquitin	109001	S
RNF6	CG10277	3e-12	Ubiquitin	109001	S
RNF7	Roc2	2e-15	Ubiquitin	100629	S
RSF1	CG8677	2e-33	Ubiquitin	110463	S
SENP1	Ulp1	1e-59	Ubiquitin	106625	S
SENP2	Ulp1	6e-48	Ubiquitin	106625	S
SENP3	Ulp1	6e-29	Ubiquitin	106625	S
SENP5	Ulp1	5e-30	Ubiquitin	106625	S
SMU1	Smu1	0	Ubiquitin	105349	S
STUB1	CHIP	3e-116	Ubiquitin	107447	S
TRIP12	ctrip	3e-171	Ubiquitin	49703	S
UBA3	Uba3	0	Ubiquitin	17139	S
UBAC1	isopeptidase-T-3	5e-31	Ubiquitin	45497	S
UBE2H	Ubc-E2H	2e-51	Ubiquitin	33510	S
UBE3C	CG3356	0	Ubiquitin	34599	S
UBQLN1	Ubqn	2e-161	Ubiquitin	106050	S
UBQLN2	Ubqn	2e-146	Ubiquitin	106050	S
UBQLN3	Ubqn	4e-71	Ubiquitin	106050	S
UBQLN4	Ubqn	2e-162	Ubiquitin	106050	S
UBR7	CG15141	3e-83	Ubiquitin	19307	S
USP39	CG7288	0	Ubiquitin	47664	S
USP43	CG30421	1e-121	Ubiquitin	103553	S
VPRBP	mahj	0	Ubiquitin	110669	S
ZNF131	gl	2e-22	Ubiquitin	44524	S
ZNF598	CG11414	4e-87	Ubiquitin	31494	S
ZNRF1	CG14435	3e-46	Ubiquitin	108460	S
ZNRF2	CG14435	6e-50	Ubiquitin	108460	S
ZNRF4	CG10277	3e-29	Ubiquitin	109001	S
ASB9	tankyrase	7e-17	Ubiquitin	21930		E
BARD1	tankyrase	8e-19	Ubiquitin	21930		E
CAND1	Cand1	0	Ubiquitin	106052		E
CDC34	CG7656	7e-107	Ubiquitin	100791		E
CUL3	Cul-3	0	Ubiquitin	109415		E
EIF3C	eIF3-S8	0	Ubiquitin	26667		E
EIF3D	CG4810	0	Ubiquitin	104342		E
EIF3I	Trip1	6e-148	Ubiquitin	103141		E
FBXL6	fbl6	2e-52	Ubiquitin	100758		E
HIC1	Aef1	8e-29	Ubiquitin	102892		E
HIC2	Aef1	1e-27	Ubiquitin	102892		E
KATNB1	kat80	8e-68	Ubiquitin	105822		E
KLHL15	CG1812	4e-49	Ubiquitin	15491		E
KLHL22	CG1812	3e-61	Ubiquitin	15491		E
KLHL34	CG1812	2e-46	Ubiquitin	15491		E
LATS1	wts	0	Ubiquitin	106174		E
LATS2	wts	0	Ubiquitin	106174		E
LRSAM1	Sur-8	5e-14	Ubiquitin	104380		E
MGRN1	CG9941	2e-113	Ubiquitin	105826		E
NACC1	CG1812	7e-10	Ubiquitin	15491		E
OTUD7A	trbd	5e-28	Ubiquitin	24030		E
OTUD7B	trbd	8e-29	Ubiquitin	24030		E
PAFAH1B1	Lis-1	0	Ubiquitin	6216		E
PARP11	tankyrase	2e-11	Ubiquitin	21930		E
RNF112	atl	4e-22	Ubiquitin	6719		E
RNF157	CG9941	2e-123	Ubiquitin	105826		E
SUMO1	smt3	1e-25	Ubiquitin	105980		E
SUMO2	smt3	9e-21	Ubiquitin	105980		E
SUMO3	smt3	3e-42	Ubiquitin	105980		E
TNFAIP3	trbd	8e-29	Ubiquitin	24030		E
TNRC6C	gw	5e-39	Ubiquitin	103581		E
TRIM23	Arf79F	7e-70	Ubiquitin	103572		E
TULP4	Tusp	3e-171	Ubiquitin	110397		E
UBAP2	lig	4e-23	Ubiquitin	100727		E
UBAP2L	lig	9e-13	Ubiquitin	100727		E
UBASH3A	CG13604	7e-63	Ubiquitin	32239		E
UBASH3B	CG13604	8e-78	Ubiquitin	32239		E
UBE2A	UbcD6	5e-98	Ubiquitin	23229		E
UBE2B	UbcD6	7e-96	Ubiquitin	23229		E
UBE2R2	CG7656	1e-112	Ubiquitin	100791		E
UBR3	CG42593	0	Ubiquitin	106993		E
USP17L2	scny	2e-50	Ubiquitin	105989		E
USP17L5	scny	2e-53	Ubiquitin	105989		E
USP18	Ubp64E	6e-26	Ubiquitin	26027		E
USP26	scny	3e-10	Ubiquitin	105989		E
USP36	scny	5e-73	Ubiquitin	105989		E
USP40	Ubp64E	2e-40	Ubiquitin	26027		E
USP42	scny	6e-65	Ubiquitin	105989		E
USP47	Ubp64E	1e-169	Ubiquitin	26027		E
WDR61	CG3909	5e-113	Ubiquitin	104387		E
ZFPL1	CG5382	2e-68	Ubiquitin	101394		E
ZRANB1	trbd	0	Ubiquitin	24030		E
LDLR	LpR1	0	Others	106364	S
SEC63	sec63	0	Others	110331	S
SLC16A9	Sln	4e-29	Others	109464	S
SLC22A24	CG8654	1e-65	Others	100112	S
SLC25A23	CG32103	7e-169	Others	108078	S
SLC25A25	CG32103	4e-178	Others	108078	S
SLC41A2	CG33181	6e-108	Others	103142	S
SLC41A3	CG33181	5e-65	Others	103142	S
SV2B	CG3168	5e-41	Others	48010	S
VLDLR	LpR1	0	Others	106364	S
ARF5	Arf79F	1e-106	Others	103572		E
MSRB1	SelR	2e-17	Others	110755		E
STAB1	CG42255	5e-15	Others	100425		E
TLL2	tld	0	Others	1215		E
PI4KA	CG10260	0	Kinpho	105614	S
RPS6KB1	CG10539	0	Kinpho	104369	S
RPS6KB2	CG10539	0	Kinpho	104369	S
CDK19	CG10572	0	Kinpho	107187	S
CDK8	CG10572	0	Kinpho	107187	S
GAK	CG1107	0	Kinpho	103426	S
SBK1	CG11221	3.91e-49	Kinpho	100163	S
SRPK3	CG11489	1.04e-75	Kinpho	102632	S
SRPK2	CG11489	2.37e-74	Kinpho	102632	S
SRPK1	CG11489	1.27e-72	Kinpho	102632	S
RIOK1	CG11660	2.25e-165	Kinpho	105395	S
PDPK1	CG1210	6.76e-85	Kinpho	18736	S
CSNK1A1	CG12147	2.13e-129	Kinpho	101875	S
CSNK1A1L	CG12147	2.94e-124	Kinpho	101875	S
CSNK1E	CG12147	6.76e-117	Kinpho	101875	S
CSNK1D	CG12147	1.85e-116	Kinpho	101875	S
MAP2K6	CG12244	3.95e-144	Kinpho	106822	S
MAP2K3	CG12244	3.97e-142	Kinpho	106822	S
STK16	CG1227	5.13e-74	Kinpho	105610	S
PAK2	CG14895	1.3e-123	Kinpho	107260	S
PAK3	CG14895	1.25e-122	Kinpho	107260	S
PAK1	CG14895	3.55e-120	Kinpho	107260	S
CSNK2B	CG15224	2.87e-147	Kinpho	106845	S
JAK2	CG1594	2.26e-64	Kinpho	102830	S
JAK3	CG1594	7.76e-55	Kinpho	102830	S
JAK1	CG1594	1.74e-49	Kinpho	102830	S
NEK2	CG17256	5.4e-94	Kinpho	103408	S
CAMKK2	CG17698	2.44e-124	Kinpho	105884	S
CAMKK1	CG17698	6.7e-120	Kinpho	105884	S
MAP3K7	CG18492	4.53e-104	Kinpho	101357	S
FURIN	CG18734	0	Kinpho	101242	S
PCSK1	CG18734	0	Kinpho	101242	S
PCSK5	CG18734	0	Kinpho	101242	S
PCSK6	CG18734	0	Kinpho	101242	S
SCYL2	CG1951	0	Kinpho	33431	S
F11	CG2056	6.43e-33	Kinpho	107936	S
KLKB1	CG2056	6.24e-32	Kinpho	107936	S
TMPRSS11D	CG2056	9.96e-30	Kinpho	107936	S
TMPRSS3	CG2056	3.18e-28	Kinpho	107936	S
PRSS33	CG2056	9.99e-28	Kinpho	107936	S
GSK3A	CG2621	0	Kinpho	101538	S
GSK3B	CG2621	0	Kinpho	101538	S
RFK	CG2846	1.45e-63	Kinpho	100266	S
MPP7	CG30021	1.6e-136	Kinpho	29965	S
MPP3	CG30021	7.16e-126	Kinpho	29965	S
MPP5	CG30021	8.2e-121	Kinpho	29965	S
MPP2	CG30021	6.69e-115	Kinpho	29965	S
MPP6	CG30021	3.26e-111	Kinpho	29965	S
PRKAA1	CG3051	0	Kinpho	106200	S
PRKAA2	CG3051	0	Kinpho	106200	S
FGFRL1	CG31431	1.51e-14	Kinpho	104697	S
MAPK15	CG32703	7.38e-116	Kinpho	33522	S
MAPK14	CG33338	8.2e-108	Kinpho	105173	S
MAPK11	CG33338	1.89e-98	Kinpho	105173	S
MAPK13	CG33338	4.02e-96	Kinpho	105173	S
MAPK12	CG33338	2.71e-94	Kinpho	105173	S
TRPM1	CG34123	0	Kinpho	107537	S
TRPM3	CG34123	0	Kinpho	107537	S
TRPM6	CG34123	0	Kinpho	107537	S
TRPM7	CG34123	0	Kinpho	107537	S
DGKD	CG34384	0	Kinpho	102481	S
DGKH	CG34384	0	Kinpho	102481	S
CKS1B	CG3738	2.62e-37	Kinpho	108401	S
CKS2	CG3738	5.95e-36	Kinpho	108401	S
INSR	CG3837	5.17e-83	Kinpho	105549	S
IGF1R	CG3837	1.5e-82	Kinpho	105549	S
INSRR	CG3837	7.09e-80	Kinpho	105549	S
RYK	CG3915	1.61e-74	Kinpho	102192	S
PFKL	CG4001	0	Kinpho	105666	S
PFKM	CG4001	0	Kinpho	105666	S
PFKP	CG4001	0	Kinpho	105666	S
AKT1	CG4006	0	Kinpho	103703	S
AKT2	CG4006	0	Kinpho	103703	S
AKT3	CG4006	0	Kinpho	103703	S
PRKACA	CG4379	0	Kinpho	101524	S
PRKACB	CG4379	0	Kinpho	101524	S
PRKACG	CG4379	0	Kinpho	101524	S
ROR1	CG4926	4.29e-137	Kinpho	29930	S
ROR2	CG4926	9.26e-132	Kinpho	29930	S
SEPHS1	CG5025	6.17e-99	Kinpho	105268	S
SEPHS2	CG5025	5.9e-95	Kinpho	105268	S
PIK3C3	CG5373	4.8e-178	Kinpho	100296	S
TK2	CG5452	1.98e-61	Kinpho	103385	S
PANK1	CG5725	1.98e-168	Kinpho	101437	S
PANK2	CG5725	1.36e-166	Kinpho	101437	S
PANK3	CG5725	1.66e-164	Kinpho	101437	S
IRAK1	CG5974	1.06e-41	Kinpho	103774	S
IRAK4	CG5974	3.08e-39	Kinpho	103774	S
IRAK3	CG5974	2.02e-33	Kinpho	103774	S
CMPK1	CG6092	2.92e-78	Kinpho	104861	S
BRSK1	CG6114	0	Kinpho	100717	S
BRSK2	CG6114	0	Kinpho	100717	S
RPS6KA5	CG6297	3.31e-180	Kinpho	107001	S
PRPF4B	CG7028	0	Kinpho	107042	S
PKLR	CG7070	0	Kinpho	35165	S
PKM	CG7070	0	Kinpho	35165	S
CSNK1A1	CG7094	2.45e-148	Kinpho	101875	S
CSNK1A1L	CG7094	1.38e-142	Kinpho	101875	S
CSNK1D	CG7094	1.53e-125	Kinpho	101875	S
CSNK1E	CG7094	3.22e-125	Kinpho	101875	S
SRC	CG7524	7.71e-179	Kinpho	35252	S
FYN	CG7524	2.72e-178	Kinpho	35252	S
YES1	CG7524	3.18e-175	Kinpho	35252	S
FGR	CG7524	8.19e-163	Kinpho	35252	S
BLK	CG7524	3.42e-157	Kinpho	35252	S
PAPSS1	CG8363	0	Kinpho	35904	S
PAPSS2	CG8363	0	Kinpho	35904	S
ULK3	CG8866	7.08e-113	Kinpho	103725	S
PTK7	CG8967	8.44e-105	Kinpho	104688	S
PGK1	CG9961	2.53e-173	Kinpho	101702	S
PGK2	CG9961	1.88e-167	Kinpho	101702	S
STK3	CG11228	5.31e-166	Kinpho	104169		E
STK4	CG11228	4.36e-165	Kinpho	104169		E
BTBD10	CG1216	6.43e-134	Kinpho	101345		E
KCTD20	CG1216	3.56e-133	Kinpho	101345		E
TAOK1	CG14217	2.4e-177	Kinpho	17432		E
TAOK3	CG14217	2.53e-173	Kinpho	17432		E
TAOK2	CG14217	2.24e-169	Kinpho	17432		E
TNK2	CG14992	6.9e-166	Kinpho	39857		E
