# Supplementary material for: Cross-species genetic screens identify transglutaminase 5 as a regulator of polyglutamine-expanded ataxin-1
Source: J Clin Invest. 2022 May 2;132(9):e156616. doi: 10.1172/JCI156616 (PMC9057624; doi:10.1172/JCI156616)
Supplement: Supplemental table 3 [file jci-132-156616-s056.xlsx]

## Sheet: Summary of 156 genes
Supplemental Table 3. List of the 156 genes and their validations in ELISA and western blot analysis in Daoy cells
Gene No	Gene Name	Alternative name	Library	Fly hit	ELISA	WB
1	CDC73		Chromatin	X	X	X
2	EHMT1		Chromatin	X	X	X
3	EHMT2		Chromatin	X
4	HDGFRP3		Chromatin	X	X	X
5	JADE2	PHF15	Chromatin	X	X	X
6	MBD6		Chromatin	X
7	PCGF6		Chromatin	X
8	RSF1		Chromatin	X
9	SMN2		Chromatin	X
10	BAZ2B		Chromatin		X	X
11	ZNF85		Chromatin
12	ALG13		Chromatin
13	KDM7A	JHDM1D	Chromatin
14	RAD54B		Chromatin		X	X
15	KMT2C	MLL3	Chromatin		X
16	TCF20		Chromatin
17	TRIM27		Chromatin
18	UBE2A		Chromatin
19	NR2F2		Chromatin
20	SETD1A		Chromatin
21	YY1		Chromatin		X	X
22	HMGN3		Chromatin		X	X
23	SMCHD1		Chromatin		X	X
24	ATP6V0E2		Enzyme	X
25	ADPRHL2		Enzyme
26	PRSS1		Enzyme
27	EPHX4	ABHD7	Enzyme
28	POLA2		Enzyme		X	X
29	TGM5		Enzyme		X	X
30	PIGS		Enzyme
31	ART5		Enzyme
32	GALNT2		Enzyme
33	SDC1		Enzyme
34	FTSJ1		Enzyme
35	HELQ	HEL308	Enzyme		X	X
36	FARS2		Enzyme		X
37	ASNSD1		Enzyme
38	PDE6A		Enzyme
39	TUBAL3		Enzyme
40	CYP4A11		Enzyme
41	GPR12		GPCR	X	X
42	GPR135		GPCR	X
43	GPR19		GPCR	X
44	ADGRG3	GPR97	GPCR	X	X	X
45	LPAR2		GPCR	X	X
46	QRFPR	GPR103	GPCR	X	X	X
47	S1PR1		GPCR	X
48	S1PR3		GPCR	X
49	S1PR5		GPCR	X
50	GPRC6A		GPCR
51	NPY1R		GPCR		X
52	MRGPRE	GPR167	GPCR		X	X
53	LPAR6	P2RY5	GPCR		X
54	GLP1R		GPCR
55	XCR1	GPR5	GPCR		X	X
56	CX3CR1	GPR13	GPCR		X	X
57	CACNA1H		Ion channel	X
58	GABRA1		Ion channel	X	X	X
59	GABRA5		Ion channel	X	X	X
60	CHRNA10		Ion channel	X	X	X
61	KCNK17		Ion channel	X	X	X
62	SLC6A1		Ion channel	X	X	X
63	CSF2RA		Ion channel		X	X
64	NOX1		Ion channel		X	X
65	TOMM40		Ion channel		X
66	EVI2A		Ion channel		X	X
67	LRP10		Ion channel
68	TLR4		Ion channel
69	KCNG3		Ion channel		X
70	SCN10A		Ion channel		X
71	CATSPER2		Ion channel		X	X
72	OLR1		Ion channel
73	SCARA3		Ion channel		X	X
74	ABCF1		Transporter	X
75	ATP11A		Transporter	X	X	X
76	ATP6V0E1		Transporter	X	X	X
77	ATP6V1D		Transporter	X	X	X
78	ABCC1		Transporter	X	X	X
79	ABCC4		Transporter	X	X
80	SLC2A10		Transporter	X
81	SLC35F5		Transporter	X
82	SLC37A3		Transporter	X	X	X
83	SLC39A11		Transporter	X	X	X
84	SLC4A11		Transporter	X	X	X
85	SLC4A8		Transporter	X	X	X
86	SLC7A4		Transporter	X
87	SLC9A5		Transporter	X	X	X
88	SLCO1B3		Transporter	X	X	X
89	SLCO2A1		Transporter	X	X	X
90	SLCO2B1		Transporter	X
91	SLCO3A1		Transporter	X	X	X
92	ATP5E		Transporter		X	X
93	SLC25A12		Transporter
94	UCP1		Transporter
95	ATP6V1H		Transporter
96	BTBD7		Ubiquitin	X	X	X
97	DNAJB2		Ubiquitin	X	X	X
98	ERCC8		Ubiquitin	X
99	GNB2		Ubiquitin	X	X	X
100	JADE3	PHF16	Ubiquitin	X	X	X
101	RLIM	RNF12	Ubiquitin	X	X	X
102	RNF146		Ubiquitin	X	X	X
103	RNF167		Ubiquitin	X	X
104	RNF7		Ubiquitin	X	X	X
105	SENP3		Ubiquitin	X	X	X
106	USP43		Ubiquitin	X	X
107	DCAF1	VPRBP	Ubiquitin	X	X
108	ZNF131		Ubiquitin	X
109	ZNRF2		Ubiquitin	X	X
110	KCTD17		Ubiquitin
111	TNRC6C		Ubiquitin		X
112	SOCS3		Ubiquitin		X
113	TIPARP		Ubiquitin		X
114	COPS6		Ubiquitin
115	DCST1		Ubiquitin
116	CHFR		Ubiquitin		X
117	PDZRN3		Ubiquitin	X	X
118	KCTD9		Ubiquitin
119	SLC16A9		Others	X	X	X
120	FCN3		Others		X	X
121	GOPC		Others		X	X
122	GPRASP1		Others		X
123	VPS9D1	C16orf7	Others		X	X
124	LBP		Others		X	X
125	PLP2		Others		X	X
126	SEC62		Others		X	X
127	TEKT4		Others		X	X
128	ACTL6A		Others
129	EGF		Others		X
130	SERPINB6		Others
131	MMP28		Others		X
132	IL1B		Others		X	X
133	MUC2		Others		X	X
134	SERPINC1		Others
135	SOS1		Others		X
136	GJA8		Others		X
137	IL13		Others		X
138	FABP6		Others
139	CAMKK2		Kinpho	X
140	CSNK2B		Kinpho	X	X	X
141	IRAK1		Kinpho	X	X	X
142	MPP5		Kinpho	X	X
143	PIK3C3		Kinpho	X	X	X
144	RPS6KB1		Kinpho	X
145	SRPK2		Kinpho	X
146	SRPK3		Kinpho	X	X	X
147	STK16		Kinpho	X	X	X
148	TRPM6		Kinpho	X	X	X
149	BRSK2		Kinpho	X
150	TAF1		Kinpho		X
151	STK32B		Kinpho
152	CKMT2		Kinpho
153	PPP3CC		Kinpho
154	PPP2R2A		Kinpho		X	X
155	PTPN11		Kinpho		X
156	TESK1		Kinpho
