# Supplementary material for: Cross-species genetic screens identify transglutaminase 5 as a regulator of polyglutamine-expanded ataxin-1
Source: J Clin Invest. 2022 May 2;132(9):e156616. doi: 10.1172/JCI156616 (PMC9057624; doi:10.1172/JCI156616)
Supplement: Supplemental table 4 [file jci-132-156616-s057.xlsx]

## Sheet: pGIPZ shRNA in ELISA
Supplemental Table 4. pGIPZ shRNA vector IDs used for knockdown of the 156 genes in ELISA
Gene No	Gene name	Alternative name	pGIPZ shRNA ID
1	CDC73		V3LHS_377791
			V3LHS_377792
			V3LHS_377794
2	EHMT1		V3LHS_319784
			V3LHS_319785
			V3LHS_319788
3	EHMT2		V3LHS_364360
			V3LHS_364361
			V3LHS_364363
4	HDGFRP3		V3LHS_336222
			V3LHS_336223
			V3LHS_336225
5	JADE2	PHF15	V3LHS_311299
			V3LHS_311300
			V3LHS_311301
6	MBD6		V3LHS_323627
			V3LHS_323629
			V3LHS_323630
7	PCGF6		V3LHS_385598
			V3LHS_385599
			V3LHS_385600
8	RSF1		V3LHS_341214
			V3LHS_341215
			V3LHS_341217
9	SMN2		V3LHS_355061
			V3LHS_639751
			V3LHS_639752
10	BAZ2B		V2LHS_58159
			V3LHS_342455
			V3LHS_342460
11	ZNF85		V2LHS_221197
			V2LHS_221458
			V3LHS_370430
12	ALG13		V3LHS_338589
			V3LHS_338590
			V3LHS_338591
13	KDM7A	JHDM1D	V3LHS_362679
			V3LHS_362681
			V3LHS_362682
14	RAD54B		V3LHS_390663
			V3LHS_390664
			V3LHS_390665
15	KMT2C	MLL3	V3LHS_322310
			V3LHS_322311
			V3LHS_322315
16	TCF20		V3LHS_367943
			V3LHS_367944
			V3LHS_367946
17	TRIM27		V3LHS_380293
			V3LHS_380294
			V3LHS_394150
18	UBE2A		V3LHS_333989
			V3LHS_333990
			V3LHS_333991
19	NR2F2		V2LHS_35124
			V3LHS_372766
			V3LHS_372767
20	SETD1A		V2LHS_119184
			V3LHS_316055
			V3LHS_316056
21	YY1		V3LHS_389740
			V3LHS_389741
			V3LHS_412955
22	HMGN3		V3LHS_348725
			V3LHS_348726
			V3LHS_348727
23	SMCHD1		V3LHS_376632
			V3LHS_376633
			V3LHS_376635
24	ATP6V0E2		V3LHS_345585
			V3LHS_345589
			V3LHS_401939
25	ADPRHL2		V3LHS_314242
			V3LHS_314244
			V3LHS_314245
26	PRSS1		V3LHS_370181
			V3LHS_370182
			V3LHS_370183
27	EPHX4	ABHD7	V3LHS_308822
			V3LHS_308823
			V3LHS_308825
28	POLA2		V3LHS_302680
			V3LHS_302682
			V3LHS_302683
29	TGM5		V2LHS_28221
			V3LHS_309191
			V3LHS_309193
30	PIGS		V3LHS_354950
			V3LHS_354951
			V3LHS_354953
31	ART5		V3LHS_323617
			V3LHS_323620
			V3LHS_402598
32	GALNT2		V3LHS_364919
			V3LHS_364921
			V3LHS_409213
33	SDC1		V3LHS_324181
			V3LHS_403207
			V3LHS_403208
34	FTSJ1		V3LHS_389958
			V3LHS_389959
			V3LHS_389960
35	HELQ	HEL308	V3LHS_324332
			V3LHS_324333
			V3LHS_324334
36	FARS2		V3LHS_312933
			V3LHS_401577
			V3LHS_401578
37	ASNSD1		V2LHS_219348
			V3LHS_314615
			V3LHS_314617
38	PDE6A		V3LHS_390766
			V3LHS_390767
			V3LHS_390769
39	TUBAL3		V3LHS_327681
			V3LHS_327682
			V3LHS_327683
40	CYP4A11		V3LHS_394580
41	GPR12		V3LHS_309978
			V3LHS_309980
			V3LHS_309983
42	GPR135		V3LHS_307058
			V3LHS_634390
			V3LHS_634391
43	GPR19		V3LHS_381566
			V3LHS_381568
			V3LHS_381569
44	ADGRG3	GPR97	V3LHS_331843
			V3LHS_404360
			V3LHS_637025
45	LPAR2		V3LHS_302050
			V3LHS_302052
			V3LHS_633928
46	QRFPR	GPR103	V3LHS_340849
			V3LHS_340851
			V3LHS_340852
47	S1PR1		V3LHS_397437
			V3LHS_414071
			V3LHS_414072
48	S1PR3		V3LHS_316089
			V3LHS_635365
			V3LHS_635371
49	S1PR5		V3LHS_308510
			V3LHS_634568
			V3LHS_634570
50	GPRC6A		V3LHS_365684
			V3LHS_365687
			V3LHS_365688
51	NPY1R		V3LHS_343386
			V3LHS_406055
			V3LHS_406056
52	MRGPRE	GPR167	V3LHS_314186
			V3LHS_314187
			V3LHS_314188
53	LPAR6	P2RY5	V2LHS_168653
			V3LHS_310582
			V3LHS_310583
54	GLP1R		V3LHS_383344
			V3LHS_383345
			V3LHS_383347
55	XCR1	GPR5	V3LHS_355111
			V3LHS_355113
			V3LHS_355114
56	CX3CR1	GPR13	V2LHS_227574
			V3LHS_405813
			V3LHS_405814
57	CACNA1H		V3LHS_368797
			V3LHS_368798
			V3LHS_368799
58	GABRA1		V2LHS_130693
			V3LHS_407836
			V3LHS_407837
59	GABRA5		V3LHS_380208
			V3LHS_380209
			V3LHS_380210
60	CHRNA10		V3LHS_395151
			V3LHS_413765
61	KCNK17		V3LHS_369178
			V3LHS_369179
			V3LHS_369180
62	SLC6A1		V3LHS_319936
			V3LHS_319938
			V3LHS_402564
63	CSF2RA		V3LHS_313505
			V3LHS_313507
			V3LHS_343465
64	NOX1		V3LHS_342193
			V3LHS_342195
			V3LHS_395476
65	TOMM40		V3LHS_306493
			V3LHS_306494
			V3LHS_306495
66	EVI2A		V3LHS_307539
			V3LHS_307540
			V3LHS_307542
67	LRP10		V3LHS_339174
			V3LHS_339175
			V3LHS_339177
68	TLR4		V3LHS_374707
			V3LHS_374708
			V3LHS_374709
69	KCNG3		V2LHS_99856
			V3LHS_409164
			V3LHS_409165
70	SCN10A		V3LHS_364614
			V3LHS_364616
			V3LHS_364619
71	CATSPER2		V3LHS_355451
			V3LHS_355452
			V3LHS_355453
72	OLR1		V2LHS_152454
			V3LHS_317955
			V3LHS_317958
73	SCARA3		V2LHS_115066
			V3LHS_350160
			V3LHS_350161
74	ABCF1		V3LHS_312718
			V3LHS_312719
			V3LHS_401648
75	ATP11A		V3LHS_354439
			V3LHS_354440
			V3LHS_354441
76	ATP6V0E1		V3LHS_387522
			V3LHS_412599
			V3LHS_412601
77	ATP6V1D		V3LHS_320104
			V3LHS_320105
			V3LHS_320106
78	ABCC1		V3LHS_363874
			V3LHS_389933
			V3LHS_389936
79	ABCC4		V3LHS_359930
			V3LHS_364159
80	SLC2A10		V3LHS_367529
			V3LHS_367530
			V3LHS_409583
81	SLC35F5		V2LHS_237111
			V3LHS_340488
			V3LHS_340490
82	SLC37A3		V3LHS_325250
			V3LHS_325251
			V3LHS_325252
83	SLC39A11		V3LHS_378213
			V3LHS_378214
			V3LHS_378215
84	SLC4A11		V3LHS_386552
			V3LHS_386553
			V3LHS_386554
85	SLC4A8		V3LHS_320890
			V3LHS_320891
			V3LHS_320893
86	SLC7A4		V3LHS_300135
			V3LHS_300137
			V3LHS_300138
87	SLC9A5		V3LHS_312268
			V3LHS_312269
			V3LHS_312272
88	SLCO1B3		V3LHS_302522
			V3LHS_302523
			V3LHS_302526
89	SLCO2A1		V3LHS_381851
			V3LHS_381852
			V3LHS_381853
90	SLCO2B1		V3LHS_362416
			V3LHS_362418
			V3LHS_362419
91	SLCO3A1		V3LHS_362448
			V3LHS_362449
			V3LHS_362452
92	ATP5E		V3LHS_344561
			V3LHS_344562
			V3LHS_406227
93	SLC25A12		V3LHS_327228
			V3LHS_327229
			V3LHS_327232
94	UCP1		V3LHS_331711
			V3LHS_331714
			V3LHS_331715
95	ATP6V1H		V3LHS_319452
			V3LHS_319454
			V3LHS_319455
96	BTBD7		V2LHS_254643
			V3LHS_389317
			V3LHS_412887
97	DNAJB2		V3LHS_394222
			V3LHS_394224
			V3LHS_414297
98	ERCC8		V3LHS_332966
			V3LHS_332967
			V3LHS_332969
99	GNB2		V3LHS_384991
			V3LHS_384994
			V3LHS_384995
100	JADE3	PHF16	V3LHS_397613
			V3LHS_397614
			V3LHS_397615
101	RLIM	RNF12	V3LHS_395223
			V3LHS_395224
			V3LHS_395225
102	RNF146		V3LHS_395649
			V3LHS_395650
			V3LHS_395651
103	RNF167		V3LHS_313646
			V3LHS_313650
			V3LHS_313651
104	RNF7		V3LHS_363224
			V3LHS_408992
			V3LHS_408994
105	SENP3		V3LHS_348391
			V3LHS_638967
			V3LHS_638969
106	USP43		V3LHS_312722
			V3LHS_312724
			V3LHS_312727
107	DCAF1	VPRBP	V3LHS_368165
			V3LHS_368167
			V3LHS_368168
108	ZNF131		V3LHS_322783
			V3LHS_322786
			V3LHS_322787
109	ZNRF2		V2LHS_254712
			V3LHS_302888
			V3LHS_302889
110	KCTD17		V3LHS_365355
			V3LHS_365356
			V3LHS_365359
111	TNRC6C		V3LHS_338184
			V3LHS_338185
			V3LHS_338186
112	SOCS3		V2LHS_80907
			V3LHS_400408
			V3LHS_400409
113	TIPARP		V3LHS_314075
			V3LHS_314077
			V3LHS_314079
114	COPS6		V3LHS_374931
			V3LHS_374932
			V3LHS_374935
115	DCST1		V3LHS_395353
			V3LHS_643966
			V3LHS_643967
116	CHFR		V2LHS_156377
			V3LHS_313711
			V3LHS_313714
117	PDZRN3		V3LHS_357434
			V3LHS_408115
			V3LHS_408116
118	KCTD9		V3LHS_344788
			V3LHS_344789
			V3LHS_406258
119	SLC16A9		V3LHS_389755
			V3LHS_389756
			V3LHS_389757
120	FCN3		V2LHS_27348
			V3LHS_362149
			V3LHS_362152
121	GOPC		V3LHS_366393
			V3LHS_366394
			V3LHS_366396
122	GPRASP1		V3LHS_330202
			V3LHS_330203
			V3LHS_330206
123	VPS9D1	C16orf7	V3LHS_388555
			V3LHS_388556
			V3LHS_388559
124	LBP		V2LHS_173187
			V3LHS_314934
			V3LHS_314935
125	PLP2		V3LHS_374349
			V3LHS_374350
			V3LHS_374351
126	SEC62		V3LHS_315995
			V3LHS_315996
			V3LHS_315998
127	TEKT4		V3LHS_300828
			V3LHS_300829
			V3LHS_300830
128	ACTL6A		V3LHS_353804
			V3LHS_353805
			V3LHS_353807
129	EGF		V3LHS_308335
			V3LHS_308337
			V3LHS_308338
130	SERPINB6		V2LHS_245962
			V3LHS_362454
			V3LHS_362455
131	MMP28		V3LHS_320351
			V3LHS_353740
			V3LHS_353741
132	IL1B		V3LHS_321411
			V3LHS_321412
			V3LHS_321413
133	MUC2		V3LHS_374941
			V3LHS_374943
			V3LHS_374944
134	SERPINC1		V3LHS_320939
			V3LHS_320940
			V3LHS_320943
135	SOS1		V3LHS_347351
			V3LHS_638823
			V3LHS_638824
136	GJA8		V3LHS_345434
			V3LHS_345435
			V3LHS_345436
137	IL13		V3LHS_317637
			V3LHS_317638
			V3LHS_317639
138	FABP6		V3LHS_388658
			V3LHS_388659
			V3LHS_388660
139	CAMKK2		V3LHS_407394
			V3LHS_639945
			V3LHS_639946
140	CSNK2B		V3LHS_305739
			V3LHS_305740
			V3LHS_305741
141	IRAK1		V3LHS_409983
			V3LHS_635466
			V3LHS_635467
142	MPP5		V3LHS_361905
			V3LHS_361906
			V3LHS_361907
143	PIK3C3		V3LHS_372035
			V3LHS_372037
			V3LHS_641356
144	RPS6KB1		V3LHS_387795
			V3LHS_387797
			V3LHS_412645
145	SRPK2		V3LHS_637159
			V3LHS_637160
			V3LHS_637162
146	SRPK3		V3LHS_306779
			V3LHS_634382
			V3LHS_634383
147	STK16		V3LHS_414218
			V3LHS_644348
			V3LHS_644350
148	TRPM6		V3LHS_374740
			V3LHS_374741
			V3LHS_374742
149	BRSK2		V3LHS_637800
			V3LHS_637802
			V3LHS_637804
150	TAF1		V3LHS_320577
			V3LHS_320582
			V3LHS_635941
151	STK32B		V3LHS_306040
			V3LHS_306041
			V3LHS_306042
152	CKMT2		V3LHS_372385
			V3LHS_372387
			V3LHS_372388
153	PPP3CC		V3LHS_642599
			V3LHS_642600
			V3LHS_642601
154	PPP2R2A		V3LHS_377708
			V3LHS_377709
			V3LHS_377710
155	PTPN11		V3LHS_359284
			V3LHS_359287
			V3LHS_359288
156	TESK1		V3LHS_356602
			V3LHS_356605
			V3LHS_356606
Negative control	Non-Silencing		RHS4346
Positive control	ATXN1		V3LHS_309861
Positive control	MSK1		V3LHS_636955
			V3LHS_636956
