# Supplementary material for: Cross-species genetic screens identify transglutaminase 5 as a regulator of polyglutamine-expanded ataxin-1
Source: J Clin Invest. 2022 May 2;132(9):e156616. doi: 10.1172/JCI156616 (PMC9057624; doi:10.1172/JCI156616)
Supplement: Supplemental table 5 [file jci-132-156616-s058.xlsx]

## Sheet: pGIPZ shRNA in WB
Supplemental Table 5. pGIPZ shRNA vector IDs used for western blot analysis of the 93 genes after ELISA.
Gene No	Gene name	Alternative name	shRNA No	pGIPZ shRNA ID
1	CDC73		1	V3LHS_377791
			2	V3LHS_377792
2	EHMT1		1	V3LHS_319785
			2	V3LHS_319788
4	HDGFRP3		1	V3LHS_336223
			2	V3LHS_336225
5	JADE2	PHF15	1	V3LHS_311299
			2	V3LHS_311300
10	BAZ2B		1	V3LHS_342455
			2	V3LHS_342460
14	RAD54B		1	V3LHS_390663
			2	V3LHS_390664
15	KMT2C	MLL3	1	V3LHS_322310
			2	V3LHS_322315
21	YY1		1	V3LHS_389740
			2	V3LHS_389741
22	HMGN3		1	V3LHS_348726
			2	V3LHS_348727
23	SMCHD1		1	V3LHS_376632
			2	V3LHS_376635
28	POLA2		1	V3LHS_302680
			2	V3LHS_302682
29	TGM5		1	V2LHS_28221
			2	V3LHS_309193
35	HELQ	HEL308	1	V3LHS_324333
			2	V3LHS_324334
36	FARS2		1	V3LHS_401577
			2	V3LHS_401578
41	GPR12		1	V3LHS_309978
			2	V3LHS_309983
44	ADGRG3	GPR97	1	V3LHS_331843
			2	V3LHS_404360
45	LPAR2		1	V3LHS_302050
			2	V3LHS_302052
46	QRFPR	GPR103	1	V3LHS_340849
			2	V3LHS_340852
51	NPY1R		1	V3LHS_343386
			2	V3LHS_406056
52	MRGPRE	GPR167	1	V3LHS_314186
			2	V3LHS_314187
53	LPAR6	P2RY5	1	V2LHS_168653
			2	V3LHS_310583
55	XCR1	GPR5	1	V3LHS_355113
			2	V3LHS_355114
56	CX3CR1	GPR13	1	V2LHS_227574
			2	V3LHS_405813
58	GABRA1		1	V2LHS_130693
			2	V3LHS_407836
59	GABRA5		1	V3LHS_380208
			2	V3LHS_380210
60	CHRNA10		1	V3LHS_395151
			2	V3LHS_413765
61	KCNK17		1	V3LHS_369178
			2	V3LHS_369180
62	SLC6A1		1	V3LHS_319936
			2	V3LHS_402564
63	CSF2RA		1	V3LHS_313505
			2	V3LHS_313507
64	NOX1		1	V3LHS_342193
			2	V3LHS_395476
65	TOMM40		1	V3LHS_306493
			2	V3LHS_306494
66	EVI2A		1	V3LHS_307540
			2	V3LHS_307542
69	KCNG3		1	V2LHS_99856
			2	V3LHS_409165
70	SCN10A		1	V3LHS_364616
			2	V3LHS_364619
71	CATSPER2		1	V3LHS_355452
			2	V3LHS_355453
73	SCARA3		1	V3LHS_350160
			2	V3LHS_350161
75	ATP11A		1	V3LHS_354440
			2	V3LHS_354441
76	ATP6V0E1		1	V3LHS_387522
			2	V3LHS_412599
77	ATP6V1D		1	V3LHS_320104
			2	V3LHS_320106
78	ABCC1		1	V3LHS_389933
			2	V3LHS_389936
79	ABCC4		1	V3LHS_359930
			2	V3LHS_364159
82	SLC37A3		1	V3LHS_325251
			2	V3LHS_325252
83	SLC39A11		1	V3LHS_378213
			2	V3LHS_378214
84	SLC4A11		1	V3LHS_386552
			2	V3LHS_386554
85	SLC4A8		1	V3LHS_320890
			2	V3LHS_320891
87	SLC9A5		1	V3LHS_312268
			2	V3LHS_312269
88	SLCO1B3		1	V3LHS_302522
			2	V3LHS_302526
89	SLCO2A1		1	V3LHS_381851
			2	V3LHS_381853
91	SLCO3A1		1	V3LHS_362449
			2	V3LHS_362452
92	ATP5E		1	V3LHS_344561
			2	V3LHS_344562
96	BTBD7		1	V3LHS_389317
			2	V3LHS_412887
97	DNAJB2		1	V3LHS_394222
			2	V3LHS_394224
99	GNB2		1	V3LHS_384994
			2	V3LHS_384995
100	JADE3	PHF16	1	V3LHS_397614
			2	V3LHS_397615
101	RLIM	RNF12	1	V3LHS_395224
			2	V3LHS_395225
102	RNF146		1	V3LHS_395649
			2	V3LHS_395650
103	RNF167		1	V3LHS_313646
			2	V3LHS_313650
104	RNF7		1	V3LHS_408992
			2	V3LHS_408994
105	SENP3		1	V3LHS_638967
			2	V3LHS_638969
106	USP43		1	V3LHS_312722
			2	V3LHS_312724
107	DCAF1	VPRBP	1	V3LHS_368165
			2	V3LHS_368167
109	ZNRF2		1	V3LHS_302888
			2	V3LHS_302889
111	TNRC6C		1	V3LHS_338185
			2	V3LHS_338186
112	SOCS3		1	V2LHS_80907
			2	V3LHS_400408
113	TIPARP		1	V3LHS_314075
			2	V3LHS_314077
116	CHFR		1	V2LHS_156377
			2	V3LHS_313711
117	PDZRN3		1	V3LHS_408115
			2	V3LHS_408116
119	SLC16A9		1	V3LHS_389755
			2	V3LHS_389757
120	FCN3		1	V2LHS_27348
			2	V3LHS_362152
121	GOPC		1	V3LHS_366393
			2	V3LHS_366396
122	GPRASP1		1	V3LHS_330202
			2	V3LHS_330203
123	VPS9D1	C16orf7	1	V3LHS_388556
			2	V3LHS_388559
124	LBP		1	V2LHS_173187
			2	V3LHS_314935
125	PLP2		1	V3LHS_374350
			2	V3LHS_374351
126	SEC62		1	V3LHS_315996
			2	V3LHS_315998
127	TEKT4		1	V3LHS_300829
			2	V3LHS_300830
129	EGF		1	V3LHS_308335
			2	V3LHS_308337
131	MMP28		1	V3LHS_320351
			2	V3LHS_353740
132	IL1B		1	V3LHS_321412
			2	V3LHS_321413
133	MUC2		1	V3LHS_374941
			2	V3LHS_374943
135	SOS1		1	V3LHS_638823
			2	V3LHS_638824
136	GJA8		1	V3LHS_345435
			2	V3LHS_345436
137	IL13		1	V3LHS_317638
			2	V3LHS_317639
140	CSNK2B		1	V3LHS_305740
			2	V3LHS_305741
141	IRAK1		1	V3LHS_635466
			2	V3LHS_635467
142	MPP5		1	V3LHS_361905
			2	V3LHS_361906
143	PIK3C3		1	V3LHS_372035
			2	V3LHS_372037
146	SRPK3		1	V3LHS_634382
			2	V3LHS_634383
147	STK16		1	V3LHS_414218
			2	V3LHS_644348
148	TRPM6		1	V3LHS_374741
			2	V3LHS_374742
150	TAF1		1	V3LHS_320582
			2	V3LHS_635941
154	PPP2R2A		1	V3LHS_377709
			2	V3LHS_377710
155	PTPN11		1	V3LHS_359287
			2	V3LHS_359288
Negative control	Non-Silencing			RHS4346
Positive control	ATXN1			V3LHS_309861
Positive control	MSK1			V3LHS_636955
				V3LHS_636956
