# Supplementary material for: Cross-species genetic screens identify transglutaminase 5 as a regulator of polyglutamine-expanded ataxin-1
Source: J Clin Invest. 2022 May 2;132(9):e156616. doi: 10.1172/JCI156616 (PMC9057624; doi:10.1172/JCI156616)
Supplement: Supplemental table 7 [file jci-132-156616-s059.xlsx]

## Sheet: Table EV4
Supplemental Table 7. Sequences of the primers and shRNAs used in this study
Type	Name	Sequence
Primers (shRNA amplification)	FORamp	ACTTACTAACTATTGTACTACTGACTTACTGATTGACTGTCTTACTAACTAtagtgaagccacagatgta
	REVamp	GCGCCTCCCCTACCCGGTAGA
Primers (genotyping mouse)	Atxn1_WT/KI_F	GTGAGTTTGGGTCTGGCATC
	Atxn1_WT/KI_R	CCAAAAGTTAGGATCACAGCCC
shRNA (human, mature antisense)	shControl	ATGCTTTGCATACTTCTGCCTG
	shTGM5-1	TCATTCATGACATACTCCT
	shTGM5-2	TGTCTGTTGACAGGTACTG
	shTGM2-1	TGTAGTTGGTCACGACGCG
	shTGM2-2	TGAGCAGGTACTTGGTGCC
shRNA (mouse, antisense)	shControl	ATGCTTTGCATACTTCTGCCTG
	shAtxn1	TTTTCTGGAAACTTCAGTTCGC
	shTgm5-1	TATGATATTCTCTTCAAACTGC
	shTgm5-2	TACAGTAGCTGTGTCCTGGTGA
	shTgm5-3	TCAAACTTCAGAGAGACCTGGA
	shStk16-1	TAATGCTGAAGAATGCCTGGGG
	shStk16-2	TTCGATGACACAGTGGCTTTGC
	shStk16-3	TAGGATGTTGGGATGCTGGAAG
	shSrpk3-1	TCAGTAAGATGTTCTCAGGCTT
	shSrpk3-2	TTGATCTTGATCTTGTCTGCAT
	shSrpk3-3	ACACACAGTAAGATGTTCTCAG
	shIrak1-1	TGTAAAAACTGAATAGCCCGGG
	shIrak1-2	TTAGAACTCTTGATGTCTCCAT
	shIrak1-3	AAGAAGCTCTGTTTCACCATAG
shRNA (Drosophila, sense)	shControl (VDRC-2691)	GGACCCAACCCAAGCCAACCGAAGCCAAGAAACCCAACCCAACCCAGTCCAGTTAAGTTCCAGCTCCATCTGGGAGCCAAAGCACAGAAAATCCTTTCTTGAGCTAATAGAATTCAAACGCATGAAGGCTTTGAATAGGTTCGTTTTCGAAGGACGCCGCATTGACGCTGAGCTTCGGCCATTTTCCGAACGGAAAGTGGTCGGAGTTGGAAAAGTGAAAGTACGTGACACCACACTGCCCTTGGTGGGCGAGGGTTACTCG
	shTg-1 (CG7356, VDRC-103601)	TATTGGGCGTTTTGAAGGTCGATCTGTGCCTGGAGGACAACCATGAGGAGCACCATACGAGTCACTTCTATGCGGCAGCTGCCAAGGAAGCGTTGGTCGTGCGACGAGGAGAACCCTTCCGGCTGAAGATCCACTTCAATCGAGACTACAGTCCCAGCAAGGATGCCATCAGTTTCATTTTCACAGTAGCGGATGACACCAAGCCGAGTCCCGGTCATGGAACACTCAATGCCCTGGTGCCGCACGATGGCATCGATTATCTGGGCGACACTTTGGAATGGGGAGCCGGCATCGAATCGCATGAGGGTCAAACGCTTACGGTGCTAATCAAGCCACCATCCACCTGTCCCGTAACGGAATGGAAACTGGACATCGACACGAAGCTGCTGGGCGATGGAT…
	shTg-2 (CG7356, VDRC-26101)	CAAGCCACCATCCACCTGTCCCGTAACGGAATGGAAACTGGACATCGACACGAAGCTGCTGGGCGATGGATCGCGAAGCTATCCCCTGCCGTTGCCCATCTATGTACTCTTTAATCCCTGGTGTCCGGATGATCAGGTGTATCTGGAGGATCGTGATCAGCGCAAGGAGTACGTGATGCACGATACCACGCTCATCTGGAGGGGATCGTACAACAGATTGCGTCCATCGGTTTGGAAAATCGGGCAATTCGAACGACATGTGCTCGAGTGCAGCCTAAAGGTATTGGGTACGGTGGGCAGGATTCCGCCAGCCTACAGAGGCGATCCCGTGAGAGTTGCTCGCGCCTTGTCCGCACTGGTGAATTCGGTGGATGATGACGGTGTTTTGCTGGGC
	shTg-3 (CG7356, BDSC-HMC05946)	CAGCACGAAAGCGGTACTCAA
	shIRAK1 (CG5974, VDRC-103774)	CCGTGTGATTGTACTGACCGCCCCAAATGTTGAGGAACTCATTGGAGGCTGAGCGGCCACGCTGCTTCTGGCTGCTTATCTGCTCCACCTGGTCGGGATAGAGTTTTACGGCCGTGGCCAGCTGTTGCCATACGTCTAGGGCATCCAAGTGGGCACATAGCTGGGCTCGCACGGGCAACGGCAGCAGTCGGATGGCCATTGTGTTGTCCAAGTGGGAACGCGACCTGGTCCTGTTGCCATTCGCTTGGTTTTGGGCCTGCGCCTCGGCTTCGGCGGTCTGGACGCCACTCATCTTTCACTTATGGGCGGGCGGTTCAACCGGTTGCGACTGATTCATGCGGCTCCGGATGCAAGAGTGCCCGTTGGATGAGGGGTTGGCGGCGCTGGTAACCTGTTGCA…
	shSRPK3 (CG11489, VDRC-102632)	TGGCCCTCAAGGTTGTTAAGAGTGCTCCGCATTACATAGAGACGGCAGCGGACGAGATCCGGCTCCTGGAAGCTATCCGTGACGCAGACCCCATGGACGTTAAGCGGGAGAGGATCGTGCGGCTGATGAACCACTTCACTGTGCGCGGTGTGAATGGAATGCACACCTGCCTGGTTTTCGAGGCCCTGGGCTGCAGCTTGTATAAGCTGATAGTGAAGAACAACTACCAGGGTCTGGCCATCGCTCAGGTGCGTAACATAATCCGCCAGGTTTTGGAGGGACTGGACTACCTGCACAGCAAGTGTAGCATCATACACACGGACATTAAGCCGGAGAACATCCTGCTGGTGATCGATAATGCCGCCGCGATGAACCAGCAGATCGACGATGAGATCA
	shSTK16 (CG1227, VDRC-105610)	AAATAACTCTGGAGCCCGGTAGACAATGGAGCTCCTCTCCTCGGCTTCGTCCTGCAAGCGCTGAGCATCCGTCTGGCCCACAATCTGCAGTCGGGCTTCTGTCATTGACCCGAGATCCACAATAATTGGCTCAAAAGAGTCCGACAGGCAGATGTTGGCCGTTTTTAGATCTCGGTGGGCCAGAGGCACCGGCATTGCCTCGTGGATGGCCTTCAATCCCTCGCAGACGCCCAGAAAGATTTGCAGGATCTGGGCCTCGGGCATGTGGTCCTGTTTCCGCGATCGCAGCTGAAGGTGGTCCGCAAGAGATCCGTGCTTGTAATAGGGAAGCACAATGAACAAGGTGCTCGTTGTGTTTATAACTATGTCCGCCTGGCCCTTCAGCTCGTAATCCACTAC…
	shQRFPR (CG5811, VDRC-103973)	GCTGTGATTTTCGCACAGAATGCTGCACAAAGTTTTGGCTTAAGAATTTGCTCTTCTACCATTGACGCGCTTGAATGGAGCACCACAATAGCCATCTGTTGCCTGGTGGCAGCGAGAAGATGTACTACATAGCTCACCAGCAGCCGATGCTGCGGAACGAGGATGATAACTACCAGGAGGGGTACTTCATCAGGCCGGACCCCGCATCCTTAATTTACAATACCACCGCACTGCCAGCGGACGATGAAGGGTCCAACTATGGATATGGCTCCACCACAACGCTCAGTGGCCTCCAGTTCGAGACCTATAATATCACTGTGATGATGAACTTTAGCTGTGACGACTATGACCTTCTATCGGAGGACATGTGGTCTAGTGCCTACTTTAAGATCATCGTCT…
	shGABRA1 (CG8916, VDRC-9138)	CGAAGCCACCAGCGACAGAGTGAGTCTTTGCGTTACCTCAGTGCTGACCCTGTCCACCATTAGTCTGGACTCACGAACCGATTTGCCAAAAGTCAAATATGCCACAGCTTTGGATTGGTTTCTATTGATGAGCTTTCTGTACTGCATTGCCACCCTGTTGGAGTTTGCCGGTGTCCACTACTTTACAAAACTGGGAAGCGGAGAGAGTCCGCAACTGGAGGATCAGTGGGAGGACATCTGTATAGCCAACTCATTATCGGATCATGCCGGCGAGGTGGATGGCGATGGTGAAGCTGACGCCGACCCATTTGCGGATGAGGACTCCAGTAATGGCAGCGAAAATGATGACAACGAGGCTGGAG
	shSLC6A1 (CG1732, VDRC-106638)	GCACCAGTATGTTTGCTGGATTCGTAATATTTTCGGTAATAGGATTTATGGCTCACGAGCAACAGCGACCAGTGGCTGATGTAGCCGCATCAGGACCTGGCCTTGCATTTCTTGTCTATCCATCGGCAGTTCTGCAGTTACCAGGGTCTCCAATGTGGTCTTGCCTCTTCTTCTTCATGCTTCTGCTCATTGGATTGGACTCACAGTTTTGTACAATGGAGGGCTTTATCACTGCCATTATTGATGAATGGCCGCAGTTGCTGCGGAAGCGGAAAGAAATAT
	shSLC39A11 (CG13189, VDRC-105650)	GGCCTTAACAGCACCAACATGATGATCCAGATGACGCAATCAAAAGCCAAGGCGGACATAGCCATCGAGGACTCTAAGCGCAATGGAGTTGCCCCCGATAGGTTGGCCTCAAAGAGTCTGGACAGCTTCTCCGACTGCCTTAGCGTGCAGCACAGCGGCGAATCGAGACGCCGAAAGAAGGGAGCTAGCATCAACGAGATGGAGCAGTGCACCTACACCACGCCTGAGGAGCAGCAGCGCGCCGAGGACGCCCTGTCCCAGTGGAAGAGGATTATGCTTTTGGTCGTGGCCATCACGGTCCACAACATTCCAGAAGGGCTGGCTGTGGGCGTAAGCTTTGGTGCCATTGGCTCCACGAACTCATCGACATTTGAGAGCGCCCGCAATTTGGCCATTGGC…
	shRAD54B (CG3736, VDRC-30472)	GCTCCCACTGCCTATTCGCTTCACGGCGAACAGCGAGTATGAGTTGGCCATTGCCAAGGTTCTGGCACGGAAGTTCAAGGTGCCCATGGACAATTACGTACCGGATTACGGTGGTAAACGGGTCCTGGGCGTGCGGCGCTGCATTTCCCGACGACCCCTACACGATCCGATGGCCTGCAACGCCTTGGTACTCTTCCATCCACCCGCCTACACAGAACACGAGCGCATGGGCATGGATCCGACCAAGGTTCTGGTGCACGTCGTCGTCGATCCGCTGCTGAGCAACATATTGCGGCCGCACCAGCGCGAGGGAGTGCGTTTCATGTACGAGTGTGTGGAGGGAAAGCGG
	shPOLA2 (CG5923, VDRC-108579)	GGAGATACACACAGAGCGCAAACTGACGCCAGCAACGCCACTGCAAATAGACAGGGAGCTTCAGTTTGTGGTGGCCTCCGGACCCTTTACGGACAGTACGGATCTCTTCTACGAACCGCTGCACGACCTGCTCAAGTACCTCAAGGATCACAGACCTGACGTGCTGGTGCTCACGGGACCATTCCTGGATGCCGATCACAAGATGGTCGGCGAACTGGCCGAGACCTTCGATACATTCTTCGAGAAGATGATTGGGGGAATAATGGAGTCGATTGGTAGTCACACAGCAGTGCTGGTGGTGACCAGTCAGAAGGATGCCATGGCTCTTTCCGTATATCCAACGCCGCCGCCCGCTCTGCGCAGAACCTATCCAAATCTATACATGCTGCCCGATCCATC…
	shCATSPER2 (CG9907, VDRC-6131)	CAATGCGACGACGATTACGTGTGCCTGCAGGGGTTTGGTCCGAATCCGAATTATGGCTACACCAGCTTCGATTCGTTCGGATGGGCTTTCCTGTCCGCCTTCCGGCTGATGACACAGGACTTCTGGGAGGATCTGTACCAGCTGGTGTTGCGCGCCGCCGGACCATGGCACATGCTGTTCTTTATAGTCATCATCTTCCTAGGTTCATTCTATCTTGTGAATTTGATTTTGGCCATTGTTGCCATGTCGTATGACGAATTGCAAAAGAAGGCCGAAGAAGAAGAGGCTGCCGAAGAGGAGG
	shDNAJB2 (CG8448, VDRC-109817)	TGGTCATCAGTTTCTTGCCATTCACAAACACCGTCGAAGTGGAGGTGCGCTTGACACTGGCACCGGGTCCGCTGGAGATGTGGGTGACACCGCTGCTGCCATTGCCGTGGGTCATCGACGAGAACGAGGTGAAGCCGCTGGTGGGCATAAAGAAGTCCA
qPCR primers (human)	ATXN1_F	GATTGAAGACAGCCATAGCC
	ATXN1_R	AAACTTCAACGCTGACCTG
	ACTB_F	GAAGATCAAGATCATTGCTCCTC
	ACTB_R	ATCCACATCTGCTGGAAGG
	GAPDH_F	TCAAGATCATCAGCAATGCC
	GAPDH_R	CGATACCAAAGTTGTCATGGA
	CDC73_F	AACTCAGCTATCACAAACGTC
	CDC73_R	GCTTTACCATGTACCTGTCC
	EHMT1_F	GGGAGAAGAGACACCTATGG
	EHMT1_R	AAGACCCATTGGTCTCACC
	HDGFRP3_F	CGGAAAGGATTTAACGAAGGA
	HDGFRP3_R	TCTGTTGCTGAATTGCCTG
	PHF15_F	CTTAAGGAGATGGAGAGGCC
	PHF15_R	ATATTCTGGTGGCACAGGG
	BAZ2B_F	CTCCAAATGTTGGCAATGCT
	BAZ2B_R	TGGCTATTTCTTGAGCTTGC
	RAD54B_F	TGCCATTAAGACAACTACAGC
	RAD54B_R	TCATTCTGAATTGGAGTACCAG
	MLL3_F	CCAAATGGTCCCAGATCAG
	MLL3_R	CACAACACTGCTAATGTTCTC
	YY1_F	AAAGAAACTTCCTCCTGGAG
	YY1_R	GGCTTCATTCTAGCAAATTCTG
	HMGN3_F	GTAACTAAACAGGAGCCCAC
	HMGN3_R	TCTTGGTTTGGGTTCAGGT
	SMCHD1_F	GTATCACGGATGACTACGAC
	SMCHD1_R	CCTCATTAGAGCCTTTAATGGT
	POLA2_F	GATGTCTGCATCCTGTTTGG
	POLA2_R	CTTCAAATGGACTTGTCAGTAGAC
	TGM5_F	AAAGTCTTCCTTGGAGTCCTC
	TGM5_R	CCTTTGTCCACTCTTGAAGG
	HEL308_F	ATACTTCAGGCAGTTTAGCCA
	HEL308_R	CCAATAAAGCTTTCAGAGACTCC
	GPR12_F	CTACAATTCCATCATCAACCCT
	GPR12_R	CGCTTTCTGGATCTCTTGG
	GPR97_F	CTTGCAAGGTGTCTTCATCTG
	GPR97_R	CAATCTTGCAGTAGAGGAGGA
	GPR103_F	AATGCTAGGTGTGGTCTGG
	GPR103_R	AAGCAGCAGATGTGTTCCT
	MRGPRE_F	GATAGATCCAAGGCCCAGG
	MRGPRE_R	ATGATGAGGTTGAAGGCCA
	XCR1_F	AGATTCAGGTTGGAGTGCA
	XCR1_R	CTCCATCTGGACCAGATGG
	CX3CR1_F	CTTCTTCCACCATGAGCAG
	CX3CR1_R	ATGGTGAAGGCCTCTAGTC
	GABRA1_F	TGGACAGCCGTCATTACAAG
	GABRA1_R	CCGAAACTGGTGACGAAGAT
	GABRA5_F	ACGGAAATGGAGTACACCA
	GABRA5_R	GAGGTTGTTGAGAGGGAGG
	CHRNA10_F	TTTCTACTCCCTGCAGAGTG
	CHRNA10_R	TGTGTAGTTGGCAAAGAGGT
	KCNK17_F	TCACCACCATTGGCTATGG
	KCNK17_R	TTACTCCCTGCTGCATGAG
	SLC6A1_F	AACAATGTCTACAGGGACTC
	SLC6A1_R	GGAGAAGATGACGAATCCTG
	CSF2RA_F	TATCCAAATTCAGGAAGGGAG
	CSF2RA_R	GGTACAGTTCATTAAATCCGC
	NOX1_F	AGCAATTGGATCACAACCT
	NOX1_R	GTGCAATGATGTGAATAGCTG
	TOMM40_F	GTTTGTGAACTGGCAGGTG
	TOMM40_R	CTACGAGGATTCCTGAACCC
	EVI2A_F	CCTACCTATACTAGCTAGATTGCC
	EVI2A_R	ATCAGAAAGGCAAGATGTAGGT
	SCN10A_F	TCTGGGTCAATGTGAAAGTC
	SCN10A_R	AGCCTTTAAAGGTTGCCAC
	CATSPER2_F	AGTTACTTGATCCTTCCCGC
	CATSPER2_R	GCTGAGGCTTTATAGAGAAACG
	SCARA3_F	ATCGTGGAGGAGATGAAGG
	SCARA3_R	CAAAGTGTGACCTCGTAGGA
	ATP11A_F	AACCTGTCCGGACTTTCAG
	ATP11A_R	TCGAGGCTTCATTATCAGAGAC
	ATP6V0E1_F	TTGTGATGAGCGTGTTCTG
	ATP6V0E1_R	CCAACATGGTAATGATAACTCCC
	ATP6V1D_F	GAGCGAAGAAAGATAATGTAGC
	ATP6V1D_R	TCAGTTCATAACTGTCAGTTCC
	ABCC1_F	AACTGCAGAGACAGCTCAG
	ABCC1_R	CAGCTTTCTGCAGTTCTGC
	ABCC4_F	GAGTCTTCGGTTTGGTCTC
	ABCC4_R	GACATTCTCTGTATCTTGGCT
	SLC37A3_F	AGCAGCAACCATTTGTTCC
	SLC37A3_R	GATGAATAGGCCCACAGCA
	SLC39A11_F	TTCTCTAGTGGACAGAGGC
	SLC39A11_R	GAGACCAATAGGAAGCTGC
	SLC4A11_F	GTGTCTGGCGAGAGTATCC
	SLC4A11_R	GGAAGTCGCTTCATTCTCAG
	SLC4A8_F	TTACAGAGCTGGATGAGATCTG
	SLC4A8_R	CTTCAAACTTCAGCCACCTG
	SLC9A5_F	CCTTTAAGTCCACCAAGCAC
	SLC9A5_R	ACACCATCCTTCTTCCTGC
	SLCO1B3_F	GTCCAGTCATTGGCTTTGC
	SLCO1B3_R	TGATAGTGCTCAGATCTACATATCC
	SLCO2A1_F	CTCACCACCATTGAGAAGC
	SLCO2A1_R	GGATGGCATTGCTGATCTC
	SLCO3A1_F	CCCTATGGAAACAGCACAG
	SLCO3A1_R	ATCGGTTTGGCATTCACAG
	ATP5E_F	CTGGACTCAGCTACATCCG
	ATP5E_R	GAAGTCTTCTCAGCATTTGCT
	BTBD7_F	CAGAGCTGTTGCAGAATCC
	BTBD7_R	GCTGTCTCATTGTCAAGAGTG
	DNAJB2_F	CTGACAGGGACAGGAACTG
	DNAJB2_R	GAATTCCCGGAAGACCTCC
	GNB2_F	TACACCACCAACAAGGTCC
	GNB2_R	GAGCAGATGTTGTCCAACC
	PHF16_F	CTTTACTTCTGGCTCAATGTATAGG
	PHF16_R	GTCCTTCCGGAATACCTCAG
	RNF12_F	GATTGGATCGAGAAGAAGCT
	RNF12_R	CTCAGTACTTTCACCTGGG
	RNF146_F	CTGATTTGCAGGATGGCTG
	RNF146_R	TAGAACAGGACTCGTTCGC
	RNF7_F	GTCCAGGTGATGGATGAGG
	RNF7_R	CAAATCCCATTTCACTGGCA
	SENP3_F	CTCTGTTGATGTGAGGCGA
	SENP3_R	TGGCAATATGCTTAGGGCA
	TNRC6C_F	CAAGCATGGTGCTATCCCT
	TNRC6C_R	AAATCGTACCGGCCATAGG
	SOCS3_F	AGGCTCCTTTGTGGACTTCA
	SOCS3_R	AACTTGCTGTGGGTGACCAT
	SLC16A9_F	ATTTCAACAGGTTCAAGCGT
	SLC16A9_R	TCCATCCAGTCCATAGAACTC
	FCN3_F	TTACTCTCCAGGGTAACTGG
	FCN3_R	TAGTGGTCTACCTCACCGA
	GOPC_F	CAGGCCATGATCAAGATTCC
	GOPC_R	CATGATCTTCCTTAAGGAGGAG
	GPRASP1_F	AAGTGAAGATCCACCTCCAG
	GPRASP1_R	AGATTTCCTGGATGGGTGC
	C16orf7_F	GAAGACATCCCTGACCCTC
	C16orf7_R	TCCTCCATCTTTCTCTGGAG
	LBP_F	TATGTCTTCAACACGGCCA
	LBP_R	AGGCGGTATCATGTCATCTG
	PLP2_F	GCTGAGATTATATTATGCCTGGTG
	PLP2_R	CTCAATCACCGACAGGGAG
	SEC62_F	AGCGGATCCAGTATAATTTCAG
	SEC62_R	AGTCCAAGAAGGAAATGTGAC
	TEKT4_F	AAGGACAAAGAGGCACCTC
	TEKT4_R	CACTCAACAGCCTGAACTG
	IL1B_F	GCTTATTACAGTGGCAATGAGG
	IL1B_R	AGATTCGTAGCTGGATGCC
	MUC2_F	CTACTGGTGTGAGTCCAAGG
	MUC2_R	CACTTGGAGGAATAAACTGGAG
	GJA8_F	CCACATCATCTTCAAGACCC
	GJA8_R	GTACAGGAAGTAGTGGCCC
	IL13_F	GTATGGAGCATCAACCTGAC
	IL13_R	CGTTGATCAGGGATTCCAG
	CSNK2B_F	TTCTGTGAAGTGGATGAAGAC
	CSNK2B_R	TTGTCGATAGTGAGGGACC
	IRAK1_F	ACATCCTTCTGGGTACAGC
	IRAK1_R	ACGTTGGAACTCTTGATGTC
	PIK3C3_F	ATATGCACCAAGTGAGAATGG
	PIK3C3_R	CACGCAATATCCAGCACAG
	SRPK3_F	CAAGCTCCTGAAATGTGTCC
	SRPK3_R	CTGAAGTCATCAATGAGCTGG
	STK16_F	TCAAATCCTTTGGCTGCTG
	STK16_R	CTTCAAGTCTCTGTGGGCA
	TRPM6_F	AATCCTCACAGATGTACTCCAG
	TRPM6_R	ATGGTCTCCAATCAGTCGG
	PPP2R2A_F	AGTTACTACACTACGAGTGCC
	PPP2R2A_R	GCATTGGCAAATATTCTTCGTG
qPCR primers (mouse)	Atxn1_F	GAGAATCGAGGAGAGCCAC
	Atxn1_R	AGACTTCGACACTGACCTG
	Actb_F	GCTATGTTGCTCTAGACTTCG
	Actb_R	GGATTCCATACCCAAGAAGG
	Gapdh_F	ACTCTTCCACCTTCGATGC
	Gapdh_R	CCGTATTCATTGTCATACCAGG
	Tgm5_F	TTCGGATCGACTCCTACCA
	Tgm5_R	ATACACTGAATCCGCTGGG
	Stk16_F	CCTTCTTCAAGAAAGGTACACTG
	Stk16_R	GGATCTGGTCTTCAGTCAGG
	Srpk3_F	TTCTTCAACCGTAGAGGAGAG
	Srpk3_R	ATACTTCTCCATGAGCACCT
	Irak1_F	GACATTCTTCTGGGCACAG
	Irak1_R	ACGTTAGAACTCTTGATGTCTC
qPCR primers (Drosophila)	hATXN1_F	GATTGAAGACAGCCATAGCC
	hATXN1_R	AAACTTCAACGCTGACCTG
	Actin_F	CACACCAAATCTTACAAAATGTGT
	Actin_R	AATCCGGCCTTGCACATG
	Gapdh_F	TTGTGGATCTTACCGTCCG
	Gapdh_R	ACCTTAGCCTTGATTTCGTC
	Tg_F1	TCGAGACTACAGTCCCAGCA
	Tg_R1	TTGAGTGTTCCATGACCGGG
	Tg_F2	GCAGATCTTGAAGATGGCG
	Tg_R2	CTCCTCATGGTTGTCCTCC
